# Supplementary material for: CMPF: Class-switching minimized pathfinding in metabolic networks
Source: BMC Bioinformatics. 2012 Dec 7;13(Suppl 17):S17. doi: 10.1186/1471-2105-13-S17-S17 (PMC3521384; doi:10.1186/1471-2105-13-S17-S17)
Supplement: Additional file 1 — Software package for CMPF. [file 1471-2105-13-S17-S17-S1.ZIP]

Archive with 472 entries (470 files):
- lib/acyclic.exe
- lib/attrs.txt
- lib/bcomps.exe
- lib/ccomps.exe
- lib/cdt.dll
- lib/cgraph.dll
- lib/charset.dll
- lib/circo.exe
- lib/config6
- lib/diffimg.exe
- lib/dijkstra.exe
- lib/dot.exe
- lib/dotty.exe
- lib/fc-cache.exe
- lib/fc-cat.exe
- lib/fc-list.exe
- lib/fc-match.exe
- lib/fdp.exe
- lib/fix_fc.exe
- lib/fontconfig.dll
- lib/fontconfig_fix.dll
- lib/freetype-config
- lib/freetype6.dll
- lib/gc.exe
- lib/gdk-pixbuf-csource.exe
- lib/gdk-pixbuf-query-loaders.exe
- lib/gettext.exe
- lib/gettext.sh
- lib/glib-2.dll
- lib/glib-genmarshal.exe
- lib/glib-gettextize
- lib/glib-mkenums
- lib/gltZpr0.4.exe
- lib/glut32.dll
- lib/gml2gv.exe
- lib/gobject-query.exe
- lib/graph.dll
- lib/Graphviz.ini
- lib/gspawn-win32-helper-console.exe
- lib/gspawn-win32-helper.exe
- lib/gtk-builder-convert
- lib/gtk-demo.exe
- lib/gtk-query-immodules-2.0.exe
- lib/gtk-update-icon-cache.exe
- lib/gtk-update-icon-cache.exe.manifest
- lib/gv2gxl.exe
- lib/gvc.dll
- lib/gvcolor.exe
- lib/gvedit.exe
- lib/gvgen.exe
- lib/gvpack.exe
- lib/gvplugin_core.dll
- lib/gvplugin_dot_layout.dll
- lib/gvplugin_gd.dll
- lib/gvplugin_gdiplus.dll
- lib/gvplugin_neato_layout.dll
- lib/gvplugin_pango.dll
- lib/gvpr.exe
- lib/gxl2gv.exe
- lib/iconv.dll
- lib/intl.dll
- lib/jgrapht-jdk1.6.jar
- lib/jpeg62.dll
- lib/lefty.exe
- lib/libasprintf-0.dll
- lib/libatk-1.0-0.dll
- lib/libcairo-2.dll
- lib/libcairo-gobject-2.dll
- lib/libcairo-script-interpreter-2.dll
- lib/libexpat-1.dll
- lib/libexpat.dll
- lib/libfontconfig-1.dll
- lib/libfreetype-6.dll
- lib/libgailutil-18.dll
- lib/libgcc_s_dw2-1.dll
- lib/libgdk-win32-2.0-0.dll
- lib/libgdkglext-win32-1.0-0.dll
- lib/libgdk_pixbuf-2.0-0.dll
- lib/libgio-2.0-0.dll
- lib/libglade-2.0-0.dll
- lib/libgladeui-1-7.dll
- lib/libglib-2.0-0.dll
- lib/libgmodule-2.0-0.dll
- lib/libgobject-2.0-0.dll
- lib/libgthread-2.0-0.dll
- lib/libgtk-win32-2.0-0.dll
- lib/libgtkglext-win32-1.0-0.dll
- lib/libltdl-3.dll
- lib/libpango-1.0-0.dll
- lib/libpangocairo-1.0-0.dll
- lib/libpangoft2-1.0-0.dll
- lib/libpangowin32-1.0-0.dll
- lib/libpng12.dll
- lib/libpng14-14.dll
- lib/libxml2.dll
- lib/lneato.exe
- lib/ltdl.dll
- lib/mm2gv.exe
- lib/mysql-connector-java-5.1.17-bin.jar
- lib/neato.exe
- lib/ngettext.exe
- lib/nop.exe
- lib/osage.exe
- lib/pango-querymodules.exe
- lib/pango-view.exe
- lib/Pathplan.dll
- lib/pkg-config.exe
- lib/props.txt
- lib/prune.exe
- lib/QtCore4.dll
- lib/QtGui4.dll
- lib/regex_win32.dll
- lib/sccmap.exe
- lib/Settings.ini
- lib/sfdp.exe
- lib/smyrna.exe
- lib/testapp.exe
- lib/tred.exe
- lib/twopi.exe
- lib/unflatten.exe
- lib/vmalloc.dll
- lib/xmlwf.exe
- lib/zlib1.dll
- lib/
- cmpf.bat
- idtotreenode.index
- mpf.jar
- network_main_trans_filtered_24.bpg
- pathscores.txt
- pathways.txt
- README.TXT
- tax.tree
- taxonomy.txt
- img/C00002.gif
- img/C00010.gif
- img/C00015.gif
- img/C00016.gif
- img/C00020.gif
- img/C00022.gif
- img/C00024.gif
- img/C00025.gif
- img/C00026.gif
- img/C00029.gif
- img/C00031.gif
- img/C00033.gif
- img/C00035.gif
- img/C00036.gif
- img/C00037.gif
- img/C00041.gif
- img/C00042.gif
- img/C00043.gif
- img/C00044.gif
- img/C00048.gif
- img/C00049.gif
- img/C00051.gif
- img/C00052.gif
- img/C00055.gif
- img/C00058.gif
- img/C00061.gif
- img/C00062.gif
- img/C00064.gif
- img/C00065.gif
- img/C00067.gif
- img/C00068.gif
- img/C00069.gif
- img/C00072.gif
- img/C00074.gif
- img/C00075.gif
- img/C00077.gif
- img/C00083.gif
- img/C00084.gif
- img/C00085.gif
- img/C00086.gif
- img/C00089.gif
- img/C00091.gif
- img/C00092.gif
- img/C00093.gif
- img/C00095.gif
- img/C00100.gif
- img/C00103.gif
- img/C00111.gif
- img/C00116.gif
- img/C00117.gif
- img/C00118.gif
- img/C00122.gif
- img/C00124.gif
- img/C00130.gif
- img/C00132.gif
- img/C00134.gif
- img/C00137.gif
- img/C00144.gif
- img/C00147.gif
- img/C00148.gif
- img/C00149.gif
- img/C00152.gif
- img/C00156.gif
- img/C00157.gif
- img/C00158.gif
- img/C00162.gif
- img/C00167.gif
- img/C00179.gif
- img/C00186.gif
- img/C00187.gif
- img/C00191.gif
- img/C00197.gif
- img/C00198.gif
- img/C00199.gif
- img/C00204.gif
- img/C00207.gif
- img/C00208.gif
- img/C00209.gif
- img/C00212.gif
- img/C00213.gif
- img/C00221.gif
- img/C00222.gif
- img/C00223.gif
- img/C00227.gif
- img/C00231.gif
- img/C00236.gif
- img/C00243.gif
- img/C00245.gif
- img/C00251.gif
- img/C00252.gif
- img/C00255.gif
- img/C00257.gif
- img/C00258.gif
- img/C00262.gif
- img/C00263.gif
- img/C00267.gif
- img/C00269.gif
- img/C00270.gif
- img/C00279.gif
- img/C00288.gif
- img/C00294.gif
- img/C00300.gif
- img/C00301.gif
- img/C00309.gif
- img/C00310.gif
- img/C00311.gif
- img/C00312.gif
- img/C00315.gif
- img/C00327.gif
- img/C00332.gif
- img/C00334.gif
- img/C00344.gif
- img/C00345.gif
- img/C00350.gif
- img/C00352.gif
- img/C00354.gif
- img/C00356.gif
- img/C00357.gif
- img/C00366.gif
- img/C00369.gif
- img/C00378.gif
- img/C00379.gif
- img/C00385.gif
- img/C00402.gif
- img/C00410.gif
- img/C00416.gif
- img/C00417.gif
- img/C00424.gif
- img/C00437.gif
- img/C00441.gif
- img/C00447.gif
- img/C00448.gif
- img/C00492.gif
- img/C00499.gif
- img/C00506.gif
- img/C00507.gif
- img/C00513.gif
- img/C00546.gif
- img/C00555.gif
- img/C00566.gif
- img/C00577.gif
- img/C00581.gif
- img/C00593.gif
- img/C00603.gif
- img/C00618.gif
- img/C00624.gif
- img/C00631.gif
- img/C00641.gif
- img/C00645.gif
- img/C00655.gif
- img/C00668.gif
- img/C00670.gif
- img/C00673.gif
- img/C00681.gif
- img/C00689.gif
- img/C00751.gif
- img/C00763.gif
- img/C00794.gif
- img/C00795.gif
- img/C00800.gif
- img/C00861.gif
- img/C00880.gif
- img/C00942.gif
- img/C01040.gif
- img/C01054.gif
- img/C01081.gif
- img/C01094.gif
[truncated: 172 more entries]
