# Supplementary material for: CMPF: Class-switching minimized pathfinding in metabolic networks
Source: BMC Bioinformatics. 2012 Dec 7;13(Suppl 17):S17. doi: 10.1186/1471-2105-13-S17-S17 (PMC3521384; doi:10.1186/1471-2105-13-S17-S17)
Supplement: Additional file 1 — Software package for CMPF. [file 1471-2105-13-S17-S17-S1.ZIP › lib/attrs.txt]

# Graphviz attributes
# Each item consist of a header line, followed by a description in HTML.
#
# The header line has the format
#    :name:uses:kind[:dflt[:minv]];  [notes]
# where
#  name has the format name1[/namei]*[ notes]
#    the note can be used as a comment
#
#  uses is a string consisting of G,C,N,E, indicating that the attribute
#    applies to graphs, clusters, nodes and edges, respectively.
#
#  kind has the format type[/typei]*
#    type can be int, bool, string, double, or a special <typename>.
#    In the last case, we assume there is an entry for <typename> in
#    the types file.
#
#  dflt has the format dflt[/dflti]*
#    dflt gives a description of the default value of the attribute.
#    It can contain arbitrary text but ':' must be preceded by a space.
#
#  minv has the format min[/mini]*
#    minv gives a description of the minimum value of the attribute.
#    It can contain arbitrary text.
#
#  the notes field, if present, consists of a comma-separated list of:
#    
#   bitmap cmap map ps svg - attribute limited to specified output formats
#   dot neato twopi circo fdp sfdp - attribute limited to specified layouts
#   notdot - attribute use in all layouts but dot
#   write - attribute is write-only
#   obsolete - attribute is obsolete
#
# Obviously, for any field which allows multiple subfields separated by '/'
# the subfields cannot contain the '/' character.
#
# In the summary table, attributes are anchored with a:<name>.
# In the description list, attributes are anchored with d:<name>.
# There can be more than one item with the same name.
# The attributes are alphabetized on output.
# 
# The current program generating HTML is a shell script. This should
# cause no problems except with '\', which may require some number of
# escaping '\' to get the right final output.
#    
:Damping:G:double:0.99:0.0; neato
Factor damping force motions. On each iteration, a nodes movement
is limited to this factor of its potential motion. By being less than
1.0, the system tends to ``cool'', thereby preventing cycling.
#:Nodefactor:G:double:1.0;
#  Set by attribute, overwritten, unused
#:Nodesep:G:double:1.0;
#  Set by attribute, overwritten, unused
:URL:ENGC:escString:<none>;   map,ps,svg
Hyperlinks incorporated into device-dependent output.
At present, used in ps2, cmap, i*map and svg formats.
For all these formats, URLs can be attached to nodes, edges and
clusters. URL attributes can also be attached to the root graph in ps2,
cmap and i*map formats. This serves as the base URL for relative URLs in the
former, and as the default image map file in the latter.
<P>
For svg, cmapx and imap output, the active area for a node is its
visible image.
For example, an unfilled
node with no drawn boundary will only be active on its label.
For other output, the active area is its bounding box.
The active area for a cluster is its bounding box.
For edges, the active ar-eas are small circles where the edge contacts its head
and tail nodes. In addition, for svg, cmapx and imap, the active area
includes a thin polygon approximating the edge. The circles may
overlap the related node, and the edge URL dominates.
If the edge has a label, this will also be active.
Finally, if the edge has a head or tail label, this will also be active.
<P>
Note that, for edges, the attributes <A HREF=#d:headURL>headURL</A>,
<A HREF=#d:tailURL>tailURL</A>, <A HREF=#d:labelURL>labelURL</A> and
<A HREF=#d:edgeURL>edgeURL</A> allow control of various parts of an
edge.
Also note that, if active areas of two edges overlap, it is unspecified
which area dominates.
:arrowhead:E:arrowType:normal;
Style of arrowhead on the head node of an edge.
This will only appear if the <A HREF=#d:dir>dir</A> attribute
is "forward" or "both".
See the <A HREF=#h:undir_note>limitation</A>.
:arrowsize (E_arrowsz):E:double:1.0:0.0;
Multiplicative scale factor for arrowheads.
:arrowtail:E:arrowType:normal;
Style of arrowhead on the tail node of an edge.
This will only appear if the <A HREF=#d:dir>dir</A> attribute
is "back" or "both".
See the <A HREF=#h:undir_note>limitation</A>.
:aspect:G:aspectType; dot
Target aspect ratio (width of the layout divided by the height)
of the graph drawing. If unset, dot minimizes the total edge length.
For certain graphs, like those with large fan-in or fan-out, this can
lead to very wide layouts. Setting <TT>aspect</TT> will cause dot to try
to adjust the layout to get an aspect ratio close to that specified
by <TT>aspect</TT>.
<P>
By default, dot will do 5 passes attempting to achieve the desired
aspect ratio. For certain graphs, more passes will be needed to get
close enough. The <TT>aspect</TT> attribute can also be used to 
specify the maximum number of passes to try.
<P>
At present, there is no mechanism for widening a very tall layout.
Also, the algorithm doesn't handle clusters, nor disconnected graphs.
For the latter case, one can split the pipeline<BR>
<TT>ccomps -x | dot | gvpack | neato -n2</TT>
to get a similar effect.
:bb:G:rect; write
Bounding box of drawing in points.
:bgcolor:GC:color:<none>;
When attached to the root graph, this color is used as the background for
entire canvas. When a cluster attribute, it is used as the initial
background for the cluster. If a cluster has a filled
<A HREF=#d:style>style</A>, the
cluster's <A HREF=#d:fillcolor>fillcolor</A> will overlay the
background color.
<P>
If no background color is specified for the root graph, no graphics
operation are performed on the background. This works fine for
PostScript but for bitmap output, all bits are initialized to something.
This means that when the bitmap output is included in some other
document, all of the bits within the bitmap's bounding box will be
set, overwriting whatever color or graphics where already on the page.
If this effect is not desired, and you only want to set bits explicitly
assigned in drawing the graph, set <B>bgcolor</B>="transparent".
#bottomlabel:N:string:"";
#  Additional label near bottom of nodes of shape M*.
:center:G:bool:false;
If true, the drawing is centered in the output canvas.
:charset:G:string:"UTF-8";
Specifies the character encoding used when interpreting string input
as a text label. The default value is <TT>"UTF-8"</TT>.
The other legal value is <TT>"iso-8859-1"</TT> or,
equivalently,
<TT>"Latin1"</TT>. The <B>charset</B> attribute is case-insensitive.
Note that if the character encoding used in the input does not
match the <B>charset</B> value, the resulting output may be very strange.
:clusterrank:G:clusterMode:local;  dot
Mode used for handling clusters. If <B>clusterrank</B> is "local", a
subgraph whose name begins with "cluster" is given special treatment.
The subgraph is laid out separately, and then integrated as a unit into
its parent graph, with a bounding rectangle drawn about it.
If the cluster has a <A HREF=#d:label>label</A> parameter, this label
is displayed within the rectangle.
Note also that there can be clusters within clusters.
At present, the modes "global" and "none"
appear to be identical, both turning off the special cluster processing.
:color:ENC:color/colorList:black;
Basic drawing color for graphics, not text. For the latter, use the
<A HREF=#d:fontcolor>fontcolor</A> attribute.
<P>
For edges, the value
can either be a single color or a <A HREF=#k:colorList>colorList</A>.
In the latter case, the edge is drawn using parallel splines or lines,
one for each color in the list, in the order given.
The head arrow, if any, is drawn using the first color in the list,
and the tail arrow, if any, the second color. This supports the common
case of drawing opposing edges, but using parallel splines instead of
separately routed multiedges. For example, the graph
<PRE>
digraph G {
  a -> b [dir=both color="red:blue"]
}
</PRE>
yields<BR>
<IMG SRC="colorlist.gif">
:colorscheme:ENCG:string:"";
This attribute specifies a color scheme namespace. If defined, it specifies
the context for interpreting color names. In particular, if a
<A HREF=#k:color>color</A> value has form <TT>"xxx"</TT> or <TT>"//xxx"</TT>,
then the
color <TT>xxx</TT> will be evaluated according to the current color scheme.
If no color scheme is set, the standard X11 naming is used.
For example, if <TT>colorscheme=bugn9</TT>, then <TT>color=7</TT>
is interpreted as <TT>"/bugn9/7"</TT>.
:comment:ENG:string:"";
Comments are inserted into output. Device-dependent
:compound:G:bool:false;  dot
If true, allow edges between clusters. (See <A HREF=#d:lhead>lhead</A>
and <A HREF=#d:ltail>ltail</A> below.)
:concentrate:G:bool:false;
If true, use edge concentrators.
This merges multiedges into a single edge and causes partially parallel
edges to share part of their paths. The latter feature is not yet available
outside of dot.
:constraint (E_constr):E:bool:true;  dot
If false, the edge is not used in ranking the nodes. For example,
in the graph
<PRE>
digraph G {
  a -> c;
  a -> b;
  b -> c [constraint=false];
}
</PRE>
the edge <CODE>b -> c</CODE> does not add a constraint during rank
assignment, so the only constraints are that a be above b and c,
yielding the graph:<BR>
<IMG SRC="constraint.gif">
:defaultdist:G:double:1+(avg. len)*sqrt(|V|):epsilon; neato
This specifies the distance between nodes in separate connected
components. If set too small, connected components may overlap.
Only applicable if <A HREF=#d:pack>pack</A>=false.
:decorate:E:bool:false;
If true, attach edge label to edge by a 2-segment
polyline, underlining the label, then going to the closest point of spline.
:dim:G:int:2:2; neato,fdp,sfdp
Set the number of dimensions used for the layout. The maximum value
allowed is 10.
:dimen:G:int:2:2; neato,fdp,sfdp
Set the number of dimensions used for rendering. 
The maximum value allowed is 10.
If both <TT>dimen</TT> and <TT>dim</TT> are set, the latter specifies
the dimension used for layout, and the former for rendering.
If only <TT>dimen</TT> is set, this is used for both layout and rendering
dimensions.
<P>
Note that, at present, all aspects of rendering are 2D. This includes
the shape and size of nodes, overlap removal, and edge routing. Thus,
for <TT>dimen &gt; 2</TT>, the only valid information is the <TT>pos</TT>
attribute of the nodes.
All other coordinates will be 2D and, at best, will reflect a projection
of a higher-dimensional point onto the plane.
:dir:E:dirType:forward(directed)/none(undirected);
Set edge type for drawing arrowheads. This indicates which ends of the
edge should be decorated with an arrowhead. The actual style of the
arrowhead can be specified using the <A HREF=#d:arrowhead>arrowhead</A>
and <A HREF=#d:arrowtail>arrowtail</A> attributes.
See <A HREF=#h:undir_note>limitation</A>.
:diredgeconstraints:G:string/bool:false;   neato
Only valid when <A HREF=#d:mode>mode</A>="ipsep".
If true, constraints are generated for each edge in the largest (heuristic)
directed acyclic subgraph such that the edge must point downwards.
If "hier", generates level constraints similar to those used with
<A HREF=#d:mode>mode</A>="hier". The main difference is that, in the latter
case, only these constraints are involved, so a faster solver can be used.
:distortion:N:double:0.0:-100.0;
Distortion factor for <A HREF=#d:shape><B>shape</B></A>=polygon.
Positive values cause top part to
be larger than bottom; negative values do the opposite.
:dpi:G:double:96.0/0.0;  bitmap,svg
This specifies the expected number of pixels per inch on a display device.
For bitmap output, this guarantees that text rendering will be
done more accurately, both in size and in placement. For SVG output,
it is used to guarantee that the dimensions in the output correspond to
the correct number of points or inches.
:edgeURL:E:escString:"";  map,svg
If <B>edgeURL</B> is defined, this is the link used for the non-label
parts of an edge. This value overrides any <A HREF=#d:URL>URL</A>
defined for the edge.
Also, this value is used near the head or tail node unless overridden
by a <A HREF=#d:headURL>headURL</A> or <A HREF=#d:tailURL>tailURL</A> value,
respectively.
See <A HREF=#h:undir_note>limitation</A>.
:edgehref:E:escString:"";  map,svg
Synonym for <A HREF=#d:edgeURL>edgeURL</A>.
:edgetarget:E:escString:<none>;   map,svg
If the edge has a <A HREF=#d:URL>URL</A> or <A HREF=#d:edgeURL>edgeURL</A>
attribute, this attribute determines which window of the
browser is used
for the URL attached to the non-label part of the edge.
Setting it to "_graphviz" will open a new window if it
doesn't already exist, or reuse it if it does.
If undefined, the value of the <A HREF=#d:target>target</A> is used.
:edgetooltip:E:escString:"";    cmap,svg
Tooltip annotation attached to the non-label part of an edge.
This is used only if the edge has a <A HREF=#d:URL>URL</A>
or <A HREF=#d:edgeURL>edgeURL</A> attribute.
:epsilon:G:double:.0001 * # nodes(mode == KK)/.0001(mode == major);  neato
Terminating condition. If the length squared of all energy gradients are
< <B>epsilon</B>, the algorithm stops.
:esep:G:double/pointf:+3; notdot
Margin used around polygons for purposes of spline edge routing.
The interpretation is the same as given for <A HREF=#d:sep>sep</A>.
This should normally be strictly less than <A HREF=#d:sep>sep</A>.
:fillcolor:NC:color:lightgrey(nodes)/black(clusters);
Color used to fill the background of a node or cluster
assuming <A HREF=#d:style>style</A>=filled.
If <B>fillcolor</B> is not defined, <A HREF=#d:color>color</A> is
used. (For clusters, if <B>color</B> is not defined,
<A HREF=#d:bgcolor>bgcolor</A> is used.) If this is not defined,
the default is used, except for
<A HREF=#d:shape><B>shape</B></A>=point or when the output
format is MIF,
which use black by default.
<P>
Note that a cluster inherits the root graph's attributes if defined.
Thus, if the root graph has defined a <B>fillcolor</B>, this will override a
<B>color</B> or <B>bgcolor</B> attribute set for the cluster.
:fixedsize  (N_fixed):N:bool:false;
If true, the node size is specified by the values of the
<A HREF=#d:width><B>width</B></A>
and <A HREF=#d:height><B>height</B></A> attributes only
and is not expanded to contain the text label.
:fontcolor:ENGC:color:black;
Color used for text.
:fontnames:G:string:"";    svg
Allows user control of how basic fontnames are represented in SVG output.
If <TT>fontnames</TT> is undefined or <TT>"svg"</TT>,
the output will try to use known SVG fontnames. For example, the
default font  <TT>"Times-Roman"</TT> will be mapped to the
basic SVG font <TT>"serif"</TT>. This can be overridden by setting
<TT>fontnames</TT> to  <TT>"ps"</TT> or  <TT>"gd"</TT>.
In the former case, known PostScript font names such as
<TT>"Times-Roman"</TT> will be used in the output.
In the latter case, the fontconfig font conventions
are used. Thus, <TT>"Times-Roman"</TT> would be treated as
<TT>"Nimbus Roman No9 L"</TT>. These last two options are useful
with SVG viewers that support these richer fontname spaces.
:fontname:ENGC:string:"Times-Roman";
Font used for text. This very much depends on the output format and, for
non-bitmap output such as PostScript or SVG, the availability of the font
when the graph is displayed or printed. As such, it is best to rely on
font faces that are generally available, such as Times-Roman, Helvetica or
Courier.
<P>
If Graphviz was built using the
<A HREF=http://pdx.freedesktop.org/~fontconfig/fontconfig-user.html>fontconfig library</A>, the latter library
will be used to search for the font. However, if the <TT>fontname</TT> string
contains a slash character "/", it is treated as a pathname for the font
file, though font lookup will append the usual font suffixes.
<P>
If Graphviz does not use fontconfig, <TT>fontname</TT> will be
considered the name of a Type 1 or True Type font file.
If you specify <TT>fontname=schlbk</TT>, the tool will look for a
file named  <TT>schlbk.ttf</TT> or <TT>schlbk.pfa</TT> or <TT>schlbk.pfb</TT>
in one of the directories specified by
the <A HREF=#d:fontpath>fontpath</A> attribute.
The lookup does support various aliases for the common fonts.
:fontpath:G:string:system-dependent;
Directory list used by libgd to search for bitmap fonts if Graphviz
was not built with the fontconfig library.
If <B>fontpath</B> is not set, the environment
variable <TT>DOTFONTPATH</TT> is checked.
If that is not set, <TT>GDFONTPATH</TT> is checked.
If not set, libgd uses its compiled-in font path.
Note that fontpath is an attribute of the root graph.
:fontsize:ENGC:double:14.0:1.0;
Font size, <A HREF=#points>in points</A>, used for text.
:group:N:string:"";  dot
If the end points of an edge belong to the same group, i.e., have the
same group attribute, parameters are set to avoid crossings and keep
the edges straight.
:headURL:E:escString:"";   map,svg
If <B>headURL</B> is defined, it is
output as part of the head label of the edge.
Also, this value is used near the head node, overriding any
<A HREF=#d:URL>URL</A> value.
See <A HREF=#h:undir_note>limitation</A>.
:headclip:E:bool:true;
If true, the head of an edge is clipped to the boundary of the head node;
otherwise, the end of the edge goes to the center of the node, or the
center of a port, if applicable.
:headhref:E:escString:"";  map,svg
Synonym for <A HREF=#d:headURL>headURL</A>.
:headlabel:E:lblString:"";
Text label to be placed near head of edge.
See <A HREF=#h:undir_note>limitation</A>.
:headport:E:portPos:center;
Indicates where on the head node to attach the head of the edge.
In the default case, the edge is aimed towards the center of the node,
and then clipped at the node boundary.
See <A HREF=#h:undir_note>limitation</A>.
:headtarget:E:escString:<none>;   map,svg
If the edge has a <A HREF=#d:headURL>headURL</A>,
this attribute determines which window of the
browser is used
for the URL. Setting it to "_graphviz" will open a new window if it
doesn't already exist, or reuse it if it does.
If undefined, the value of the <A HREF=#d:target>target</A> is used.
:headtooltip:E:escString:"";    cmap,svg
Tooltip annotation attached to the head of an edge. This is used only
if the edge has a <A HREF=#d:headURL>headURL</A> attribute.
:height:N:double:0.5:0.02;
Height of node, in inches. This is taken as the initial, minimum height
of the node. If <A HREF=#d:fixedsize><B>fixedsize</B></A> is true, this
will be the final height of the node. Otherwise, if the node label
requires more height to fit, the node's height will be increased to
contain the label. Note also that, if the output format is dot, the
value given to <B>height</B> will be the final value.
<P>
If the node shape is regular, the width and height are made identical.
In this case, if either the width or the height is set explicitly,
that value is used.
In this case, if both the width or the height are set explicitly,
the maximum of the two values is used.
If neither is set explicitly, the minimum of the two default values
is used.
:href:E:escString:"";  map,ps,svg
Synonym for <A HREF=#d:URL>URL</A>.
:id:GNE:escString:"";  map,ps,svg
Allows the graph author to provide an id for graph objects which is to be included in the output.
Normal "\N", "\E", "\G" substitutions are applied.
If provided, it is the reponsiblity of the provider to keep
its values sufficiently unique for its intended downstream use.
Note, in particular, that "\E" does not provide a unique id for multi-edges.
If no id attribute is provided, then a unique internal id is used. However, 
this value is unpredictable by the graph writer.
An externally provided id is not used internally.
<P>
If the graph provides an id attribute, this will be used as a prefix for
internally generated attributes. By making these distinct, the user
can include multiple image maps in the same document.
:image:N:string:"";
Gives the name of a file containing an image to be displayed inside
a node. The image file must be in one of the recognized 
<A HREF=output.html#d:image_fmts>formats</A>,
typically JPEG, PNG, GIF or Postscript, and be able to be converted
into the desired output format.
<P>
Unlike with the <A HREF=#d:shapefile>shapefile</A> attribute,
the image is treated as node
content rather than the entire node. In particular, an image can
be contained in a node of any shape, not just a rectangle.
:imagescale:N:bool/string:false:;
Attribute controlling how an image fills its
containing node. In general, the image is given its natural size,
(cf. <A HREF=#d:dpi>dpi</A>),
and the node size is made large enough to contain its image, its
label, its margin, and its peripheries.
Its width and height will also be at least as large as its
minimum <A HREF=#d:width>width</A> and <A HREF=#d:height>height</A>.
If, however, <TT>fixedsize=true</TT>,
the width and height attributes specify the exact size of the node.
<P>
During rendering, in the default case (<TT>imagescale=false</TT>),
the image retains its natural size.
If <TT>imagescale=true</TT>,
the image is uniformly scaled (i.e., its aspect ratio is
preserved) to fit inside the node.
At least one dimension of the image will be as large as possible
given the size of the node.
When <TT>imagescale=width</TT>,
the width of the image is scaled to fill the node width.
The corresponding property holds when <TT>imagescale=height</TT>.
When <TT>imagescale=both</TT>,
both the height and the width are scaled separately to fill the node.
<P>
In all cases, if a dimension of the image is larger than the
corresponding dimension of the node, that dimension of the
image is scaled down to fit the node. As with the case of
expansion, if  <TT>imagescale=true</TT>, width and height are
scaled uniformly.
:K:GC:double:0.3:0;  fdp,sfdp
Spring constant used in virtual physical model. It roughly corresponds
to an ideal edge length (in inches), in that increasing K tends to
increase the distance between nodes.
Note that the edge attribute <A HREF=#d:len>len</A> can be used to
override this value for adjacent nodes.
:label:ENGC:lblString:"\\\\N" (nodes)/"" (otherwise);
Text label attached to objects.
If a node's <A HREF=#d:shape>shape</A> is record, then the label can
have a <A HREF=shapes.html#record>special format</A>
which describes the record layout.
:labelURL:E:escString:"";  map,svg
If <B>labelURL</B> is defined, this is the link used for the label
of an edge. This value overrides any <A HREF=#d:URL>URL</A>
defined for the edge.
:labelangle:E:double:-25.0:-180.0;
This, along with <A HREF=#d:labeldistance>labeldistance</A>, determine
where the
headlabel (taillabel) are placed with respect to the head (tail)
in polar coordinates. The origin in the coordinate system is
the point where the edge touches the node. The ray of 0 degrees
goes from the origin back along the edge, parallel to the edge
at the origin.
<P>
The angle, in degrees, specifies the rotation from the 0 degree ray,
with positive angles moving counterclockwise and negative angles
moving clockwise.
:labeldistance:E:double:1.0:0.0;
Multiplicative scaling factor adjusting the distance that
the headlabel(taillabel) is from the head(tail) node.
The default distance is 10 points. See <A HREF=#d:labelangle>labelangle</A>
for more details.
:labelfloat (E_label_float):E:bool:false;
If true, allows edge labels to be less constrained in position.
In particular, it may appear on top of other edges.
:labelfontcolor:E:color:black;
Color used for headlabel and taillabel.
If not set, defaults to edge's fontcolor.
:labelfontname:E:string:"Times-Roman";
Font used for headlabel and taillabel.
If not set, defaults to edge's fontname.
:labelfontsize:E:double:14.0:1.0;
Font size, <A HREF=#points>in points</A>, used for headlabel and taillabel.
If not set, defaults to edge's fontsize.
:labelhref:E:escString:"";  map,svg
Synonym for <A HREF=#d:labelURL>labelURL</A>.
:labeljust:GC:string:"c";
Justification for cluster labels. If "r", the label
is right-justified within bounding rectangle; if "l", left-justified;
else the label is centered.
Note that a subgraph inherits attributes from its parent. Thus, if
the root graph sets <B>labeljust</B> to "l", the subgraph inherits
this value.
:labelloc:NGC:string:"t"(clusters)/"b"(root graphs)/"c"(nodes);
Vertical placement of labels for nodes, root graphs and clusters.
<P>
For graphs and clusters, only "t" and "b" are allowed, corresponding
to placement at the top and bottom, respectively.
By default, root
graph labels go on the bottom and cluster labels go on the top.
Note that a subgraph inherits attributes from its parent. Thus, if
the root graph sets <B>labelloc</B> to "b", the subgraph inherits
this value.
<P>
For nodes, this attribute is used only when the height of the node
is larger than the height of its label. 
If <TT>labelloc</TT> is set to "t", "c", or "b", the label is aligned
with the top, centered, or aligned with the bottom of the node, respectively.
In the default case, the label is vertically centered.
:labeltarget:E:escString:<none>;   map,svg
If the edge has a <A HREF=#d:URL>URL</A> or <A HREF=#d:labelURL>labelURL</A>
attribute, this attribute determines which window of the
browser is used
for the URL attached to the label.
Setting it to "_graphviz" will open a new window if it
doesn't already exist, or reuse it if it does.
If undefined, the value of the <A HREF=#d:target>target</A> is used.
:labeltooltip:E:escString:"";    cmap,svg
Tooltip annotation attached to label of an edge.
This is used only if the edge has a <A HREF=#d:URL>URL</A>
or <A HREF=#d:labelURL>labelURL</A> attribute.
:landscape:G:bool:false;
If true, the graph is rendered in landscape mode. Synonymous with
<A HREF=#d:rotate><TT>rotate=90</TT></A> or
<A HREF=#d:orientation><TT>orientation=landscape</TT></A>.
:layer:EN:layerRange:"";
Specifies layers in which the node or edge is present.
:layers:G:layerList:"";
Specifies a linearly ordered list of layer names attached to the graph
The graph is then output in separate layers. Only those components
belonging to the current output layer appear. For more information,
see the page <A HREF="http://www.graphviz.org/Documentation/html/layers/">How to use drawing layers (overlays)</A>.
:layersep:G:string:" :\\\\t";
Specifies the separator characters used to split the
<A HREF=#d:layers>layers </A>attribute into a list of layer names.
:layout:G:string:"";
Specifies the name of the layout algorithm to use, such as "dot"
or "neato". Normally, graphs should be kept independent of a type of
layout. In some cases, however, it can be convenient to embed the type
of layout desired within the graph. For example, a graph containing
position information from a layout might want to record what the
associated layout algorithm was.
<P>
This attribute takes precedence over 
the <A HREF=command.html#minusK>-K flag</A> 
or the actual command name used.
:len:E:double:1.0(neato)/0.3(fdp); neato,fdp
Preferred edge length, in inches.
:levels:G:int:MAXINT:0.0;  sfdp
Number of levels allowed in the multilevel scheme.
:levelsgap:G:double:0.0;  neato
Specifies strictness of level constraints in neato
when <TT><A HREF=#d:mode>mode</A>="ipsep" or "hier"</TT>.
Larger positive values mean stricter constraints, which demand more
separation between levels. On the other hand, negative values will relax
the constraints by allowing some overlap between the levels.
:lhead:E:string:""; dot
Logical head of an edge. When <A HREF=#d:compound><B>compound</B></A> is true,
if <B>lhead</B> is defined and is the name of a cluster containing
the real head,
the edge is clipped to the boundary of the cluster.
See <A HREF=#h:undir_note>limitation</A>.
:lheight:GC:double; write
Height of graph or cluster label, in inches.
:lp:EGC:point; write
Label position, <A HREF=#points>in points</A>.
The position indicates the center of the label.
:ltail:E:string:""; dot
Logical tail of an edge. When <A HREF=#d:compound><B>compound</B></A> is true,
if <B>ltail</B> is defined and is the name of a cluster
containing the real tail,
the edge is clipped to the boundary of the cluster.
See <A HREF=#h:undir_note>limitation</A>.
:lwidth:GC:double; write
Width of graph or cluster label, in inches.
:margin:NG:double/pointf:<device-dependent>;
For graphs, this sets x and y margins of canvas, in inches. If the margin
is a single double, both margins are set equal to the given value.
<P>
Note that the margin is not part of the drawing but just empty space
left around the drawing. It basically corresponds to a translation of
drawing, as would be necessary to center a drawing on a page. Nothing
is actually drawn in the margin. To actually extend the background of
a drawing, see the <A HREF=#d:pad>pad</A> attribute.
<P>
For nodes, this attribute specifies space left around the node's label.
By default, the value is <TT>0.11,0.055</TT>.
:maxiter:G:int:100 \\* # nodes(mode == KK)/200(mode == major)/600(fdp);  neato,fdp
Sets the number of iterations used.
:mclimit:G:double:1.0;  dot
Multiplicative scale factor used to alter the MinQuit (default = 8)
and MaxIter (default = 24) parameters used during crossing
minimization. These correspond to the
number of tries without improvement before quitting and the
maximum number of iterations in each pass.
:mindist:G:double:1.0:0.0;  circo
Specifies the minimum separation between all nodes.
:minlen:E:int:1:0;  dot
Minimum edge length (rank difference between head and tail).
:mode:G:string:"major";  neato
Technique for optimizing the layout. If <B>mode</B> is <TT>"major"</TT>,
neato uses stress majorization. If <B>mode</B> is <TT>"KK"</TT>,
neato uses a version of the gradient descent method. The only advantage
to the latter technique is that it is sometimes appreciably faster for
small (number of nodes < 100) graphs. A significant disadvantage is that
it may cycle.
<P>
There are two new, experimental modes in neato, "hier", which adds a top-down
directionality similar to the layout used in dot, and "ipsep", which
allows the graph to specify minimum vertical and horizontal distances
between nodes. (See the <A HREF=#d:sep>sep</A> attribute.)
:model:G:string:"shortpath";  neato
This value specifies how the distance matrix is computed for the input
graph. The distance matrix specifies the ideal distance between every
pair of nodes. neato attemps to find a layout which best achieves
these distances. By default, it uses the length of the shortest path,
where the length of each edge is given by its <A HREF=#d:len>len</A>
attribute. If <B>model</B> is <TT>"circuit"</TT>, neato uses the
circuit resistance
model to compute the distances. This tends to emphasize clusters. If
<B>model</B> is <TT>"subset"</TT>, neato uses the subset model. This sets the
edge length to be the number of nodes that are neighbors of exactly one
of the end points, and then calculates the shortest paths. This helps
to separate nodes with high degree.
<P>
For more control of distances, one can use <TT>model=mds</TT>. In this
case, the <A HREF=#d:len>len</A> of an edge is used as the ideal distance
between its vertices. A shortest path calculation is only used for
pairs of nodes not connected by an edge. Thus, by supplying a complete
graph, the input can specify all of the relevant distances.
:mosek:G:bool:false;    neato
If Graphviz is built with MOSEK defined, mode=ipsep and mosek=true,
the Mosek software (www.mosek.com) is use to solve the ipsep constraints.
:nodesep:G:double:0.25:0.02; dot
Minimum space between two adjacent nodes in the same rank, in inches.
:nojustify:GCNE:bool:false;
By default, the justification of multi-line labels is done within the
largest context that makes sense. Thus, in the label of a polygonal
node, a left-justified line will align with the left side of the node
(shifted by the prescribed <A HREF=#d:margin>margin</A>).
In record nodes, left-justified
line will line up with the left side of the enclosing column of fields.
If <B>nojustify</B> is <TT>"true"</TT>, multi-line labels will be justified
in the context of itself. For example, if the attribute is set,
the first label line is long, and the second is shorter and left-justified,
the second will align with the left-most character in the first line,
regardless of  how large the node might be.
:normalize:G:bool:false; notdot
If set, normalize coordinates of final
layout so that the first point is at the origin, and then rotate the
layout so that the first edge is horizontal.
:nslimit/nslimit1:G:double;  dot
Used to set number of iterations in
network simplex applications. <B>nslimit</B> is used in
computing node x coordinates, <B>nslimit1</B> for ranking nodes.
If defined, # iterations =  <B>nslimit(1)</B> * # nodes;
otherwise,  # iterations = MAXINT.
:ordering:GN:string:""; dot
If the value of the attribute is "out", then
the outedges of a node, that is, edges with the node as its tail node,
must appear
left-to-right in the same order in which they are defined in
the input.
If the value of the attribute is "in", then
the inedges of a node must appear
left-to-right in the same order in which they are defined in
the input.
If defined as a graph or subgraph attribute, the value is applied to all nodes
in the graph or subgraph. Note that the graph attribute takes
precedence over the node attribute.
:orientation:N:double:0.0:360.0;
Angle, in degrees, used to rotate polygon node shapes. For any number of polygon sides, 0 degrees rotation results in a flat base.
:orientation:G:string:"";
If "[lL]*", set graph orientation to landscape
Used only if <A HREF=#d:rotate><B>rotate</B></A> is not defined.
:outputorder:G:outputMode:breadthfirst;
Specify order in which nodes and edges are drawn.
:overlap:G:string/bool:true;  notdot
Determines if and how node overlaps should be removed. Nodes are first
enlarged using the <A HREF=#d:sep><B>sep</B></A> attribute.
If "true" , overlaps are retained.
If the value is "scale", overlaps are removed by uniformly scaling in x and y.
If the value converts to "false", and it is available, Prism, a proximity graph-based algorithm, is
used to remove node overlaps.
This can also be invoked explicitly with "overlap=prism".
This technique starts with a
small scaling up, controlled by the 
<A HREF="#d:overlap_scaling"><TT>overlap_scaling</TT></A> attribute,
which can remove a significant portion of the overlap.
The prism option also accepts an optional non-negative integer suffix.
This can be used to control the number of attempts made at overlap
removal. By default, <TT>overlap="prism"</TT> is equivalent to
<TT>overlap="prism1000"</TT>. Setting <TT>overlap="prism0"</TT>
causes only the scaling phase to be run.
<P>
If Prism is not available, or the version of Graphviz is earlier than 2.28, "overlap=false"
uses a Voronoi-based technique.
<P>
If the value is "scalexy", x and y are separately
scaled to remove overlaps.
<P>
If the value is "compress", the layout will be scaled down as much as
possible without introducing any overlaps, obviously assuming there are
none to begin with.
<P>
<B>N.B.</B>The remaining allowed values of <TT>overlap</TT>
correspond to algorithms which, at present, can produce bad aspect ratios.
In addition, we deprecate the use of the "ortho*" and "portho*".
<P>
If the value is "vpsc", overlap removal is done as a
quadratic optimization to minimize node displacement while removing
node overlaps.
<P>
If the value is "orthoxy" or "orthoyx", overlaps
are moved by optimizing two constraint problems, one for the x axis and
one for the y. The suffix indicates which axis is processed first.
If the value is "ortho", the technique is similar to "orthoxy" except a
heuristic is used to reduce the bias between the two passes.
If the value is "ortho_yx", the technique is the same as "ortho", except
the roles of x and y are reversed.
The values "portho", "porthoxy", "porthoxy", and "portho_yx" are similar
to the previous four, except only pseudo-orthogonal ordering is
enforced.
<P>
If the layout is done by neato with <A HREF=#d:mode>mode</A>="ipsep",
then one can use <TT>overlap=ipsep</TT>.
In this case, the overlap removal constraints are
incorporated into the layout algorithm itself.
N.B. At present, this only supports one level of clustering.
<P>
Except for fdp and sfdp, the layouts assume <TT>overlap="true"</TT> as the default.
Fdp first uses a number of passes using a built-in, force-directed technique
to try to remove overlaps. Thus, fdp accepts <B>overlap</B> with an integer
prefix followed by a colon, specifying the number of tries. If there is
no prefix, no initial tries will be performed. If there is nothing following
a colon, none of the above methods will be attempted. By default, fdp
uses <TT>overlap="9:prism"</TT>. Note that <TT>overlap="true"</TT>,
<TT>overlap="0:true"</TT> and <TT>overlap="0:"</TT> all turn off all overlap
removal.
<P>
By default, sfdp uses <TT>overlap="prism0"</TT>.
<P>
Except for the Voronoi and prism methods, all of these transforms preserve the
orthogonal ordering of the original layout. That is, if the x coordinates
of two nodes are originally the same, they will remain the same, and if
the x coordinate of one node is originally less than the x coordinate of
another, this relation will still hold in the transformed layout. The
similar properties hold for the y coordinates.
This is not quite true for the "porth*" cases. For these, orthogonal
ordering is only preserved among nodes related by an edge.
:overlap_scaling:G:double:-4:-1.0e10; prism
When <TT>overlap=prism</TT>, the layout is scaled by this factor, thereby
removing a fair amount of node overlap, and making node overlap removal
faster and better able to retain the graph's shape.
<P>
If <TT>overlap_scaling</TT> is negative, the layout is scaled by
<TT>-1*overlap_scaling</TT> times the average label size.
If <TT>overlap_scaling</TT> is positive, the layout is scaled by
<TT>overlap_scaling</TT>.
If <TT>overlap_scaling</TT> is zero, no scaling is done.
:pack:G:bool/int:false; notdot
This is true if the value of pack is "true" (case-insensitive) or a
non-negative integer. If true, each connected component of the graph is
laid out separately, and then the graphs are packed together.
If pack has an integral value, this is used as the size,
in <A HREF=#points>points</A>, of
a margin around each part; otherwise, a default margin of 8 is used.
If pack is interpreted as false, the entire graph is laid out together.
The granularity and method of packing is influenced by the
<A HREF=#d:packmode>packmode</A> attribute.
<P>
For layouts which always do packing, such a twopi, the <B>pack</B>
attribute is just used to set the margin.
:packmode:G:packMode:node; notdot
This indicates how connected components should be packed
(cf. <A HREF=#k:packMode>packMode</A>). Note that defining
<B>packmode</B> will automatically turn on packing as though one had
set <B>pack=true</B>.
:pad:G:double/pointf:0.0555 (4 points);
The pad attribute specifies how much, in inches, to extend the
drawing area around the minimal area needed to draw the graph.
If the pad is a single double, both the x and y pad values are set
equal to the given value. This area is part of the
drawing and will be filled with the background color, if appropriate.
<P>
Normally, a small pad is used for aesthetic reasons, especially when
a background color is used, to avoid having nodes and edges abutting
the boundary of the drawn region.
:page:G:double/pointf;
Width and height of output pages, in inches. If only a single value
is given, this is used for both the width and height.
<P>
If this is set and is
smaller than the size of the layout, a rectangular array of pages of
the specified page size is overlaid on the layout, with origins
aligned in the lower-left corner, thereby partitioning the layout
into pages. The pages are then produced one at a time, in
<A HREF=#d:pagedir>pagedir</A> order.
<P>
At present, this only works for PostScript output. For other types of
output, one should use another tool to split the output into multiple
output files. Or use the <A HREF=#d:viewport>viewport</A> to generate
multiple files.
:pagedir:G:pagedir:BL;
If the <A HREF=#d:page>page</A> attribute is set and applicable,
this attribute specifies the order in which the pages are emitted.
This is limited to one of the 8 row or column major orders.
:pencolor:C:color:black;
Color used to draw the bounding box around a cluster.
If <B>pencolor</B> is not defined, <A HREF=#d:color><B>color</B></A> is
used. If this is not defined, <A HREF=#d:bgcolor>bgcolor</A> is used.
If this is not defined, the default is used.
<P>
Note that a cluster inherits the root graph's attributes if defined.
Thus, if the root graph has defined a <B>pencolor</B>, this will override a
<B>color</B> or <B>bgcolor</B> attribute set for the cluster.
:penwidth:CNE:double:1.0:0.0;
Specifies the width of the pen, in points, used to draw lines and curves,
including the boundaries of edges and clusters. The value is inherited
by subclusters.
It has no effect on text.
<P>
Previous to 31 January 2008, the effect of <TT>penwidth=<I>W</I></TT>
was achieved by including <TT>setlinewidth(<I>W</I>)</TT>
as part of a <A HREF=#d:style><TT>style</TT></A> specification.
If both are used, <TT>penwidth</TT> will be used.
:peripheries:NC:int:shape default(nodes)/1(clusters):0;
Set number of peripheries used in polygonal shapes and cluster
boundaries. Note that
<A HREF=shapes.html#epsf>user-defined shapes</A> are treated as a
form of box shape, so the default
peripheries value is 1 and the user-defined shape will be drawn in
a bounding rectangle. Setting <TT>peripheries=0</TT> will turn this off.
Also, 1 is the maximum peripheries value for clusters.
:pin:N:bool:false;   neato,fdp
If true and the node has a pos attribute on input, neato or fdp prevents the
node from moving from the input position. This property can also be specified
in the pos attribute itself (cf. the <A HREF=#k:point>point</A> type).
<P>
<B>Note:</B> Due to an artifact of the implementation, final coordinates
are translated to the origin. Thus, if you look at the output coordinates
given in the (x)dot or plain format, pinned nodes will not have the same
output coordinates as were given on input. If this is important, a
simple workaround is to maintain the coordinates of a pinned node. The vector
difference between the old and new coordinates will give the translation,
which can then be subtracted from all of the appropriate coordinates.
:pos:EN:point/splineType;
Position of node, or spline control points.
For nodes, the position indicates the center of the node.
On output, the coordinates are in <A HREF=#points>points</A>.
<P>
In neato and fdp, pos can be used to set the initial position of a node.
By default, the coordinates are assumed to be in inches. However, the
<A HREF=command.html#d:s>-s</A> command line flag can be used to specify
different units. As the output coordinates are in points, 
feeding the output of a graph laid out by a Graphviz program into
neato or fdp will almost always require the -s flag.
<P>
When the <A HREF=command.html#d:n>-n</A> command line flag is used with
neato, it is assumed the positions have been set by one of the layout
programs, and are therefore in points. Thus, <TT>neato -n</TT> can accept
input correctly without requiring a <TT>-s</TT> flag and, in fact,
ignores any such flag.
:quadtree:G:quadType/bool:"normal";  sfdp
Quadtree scheme to use.
<P>
A TRUE bool value corresponds to "normal";
a FALSE bool value corresponds to "none".
As a slight exception to the normal interpretation of bool,
a value of "2" corresponds to "fast".
:quantum:G:double:0.0:0.0;
If <B>quantum</B> > 0.0, node label dimensions
will be rounded to integral multiples of the quantum.
:rank:S:rankType:; dot
Rank constraints on the nodes in a subgraph.
If <B>rank</B>="same", all nodes are placed on the same rank.
If <B>rank</B>="min", all nodes are placed on the minimum rank.
If <B>rank</B>="source", all nodes are placed on the minimum rank, and
the only nodes on the minimum rank belong to some subgraph whose
rank attribute is "source" or "min".
Analogous criteria hold for <B>rank</B>="max" and <B>rank</B>="sink".
(Note: the
minimum rank is topmost or leftmost, and the maximum rank is bottommost
or rightmost.)
:rankdir:G:rankdir:TB; dot
Sets direction of graph layout. For example, if <B>rankdir</B>="LR",
and barring cycles, an edge <CODE>T -> H;</CODE> will go
from left to right. By default, graphs are laid out from top to bottom.
<P>
This attribute also has a side-effect in determining how record nodes
are interpreted. See <A HREF="shapes.html#record">record shapes</A>.
:ranksep:G:double/doubleList:0.5(dot)/1.0(twopi):0.02;   dot,twopi
In dot, this gives the desired rank separation, in inches. This is
the minimum vertical distance between the bottom of the nodes in one
rank and the tops of nodes in the next. If the value
contains "equally", the centers of all ranks are spaced equally apart.
Note that both
settings are possible, e.g., ranksep = "1.2 equally".
<P>
In twopi, this attribute specifies the radial separation of concentric circles.
For twopi, <TT>ranksep</TT> can also be a list of doubles. The first double specifies
the radius of the inner circle; the second double specifies the increase in
radius from the first circle to the second; etc. If there are more circles than
numbers, the last number is used as the increment for the remainder.
:ratio:G:double/string;
Sets the aspect ratio (drawing height/drawing width) for the drawing.
Note that this is adjusted before
the <A HREF=#d:size><B>size</B></A> attribute constraints are enforced.
In addition, the calculations usually ignore the node sizes, so the
final drawing size may only approximate what is desired.
<P>
If <B>ratio</B> is numeric, it is taken as the desired aspect ratio.
Then, if the actual aspect ratio is less than the desired ratio,
the drawing height is scaled up to achieve the
desired ratio; if the actual ratio is greater than that desired ratio,
the drawing width is scaled up.
<P>
If <B>ratio</B> = "fill" and the <A HREF=#d:size><B>size</B></A>
attribute is set, node positions are scaled, separately in both x
and y, so that the final drawing exactly fills the specified size.
If both <A HREF=#d:size><B>size</B></A> values exceed the width
and height of the drawing, then both coordinate values of each
node are scaled up accordingly. However, if either size dimension
is smaller than the corresponding dimension in the drawing, one
dimension is scaled up so that the final drawing has the same aspect
ratio as specified by <A HREF=#d:size><B>size</B></A>. 
Then, when rendered, the layout will be
scaled down uniformly in both dimensions to fit the given
<A HREF=#d:size><B>size</B></A>, which may cause nodes and text
to shrink as well. This may not be what the user
wants, but it avoids the hard problem of how to reposition the
nodes in an acceptable fashion to reduce the drawing size.
<P>
If <B>ratio</B> = "compress" and the <A HREF=#d:size><B>size</B></A>
attribute is set, dot attempts to compress the initial layout to fit
in the given size. This achieves a tighter packing of nodes but
reduces the balance and symmetry. This feature only works in dot.
<P>
If <B>ratio</B> = "expand", the <A HREF=#d:size><B>size</B></A>
attribute is set, and both the width and the height of the graph are
less than the value in  <A HREF=#d:size><B>size</B></A>, node positions are scaled
uniformly until at least
one dimension fits <A HREF=#d:size><B>size</B></A> exactly.
Note that this is distinct from using <A HREF=#d:size><B>size</B></A> as the
desired size, as here the drawing is expanded before edges are generated and
all node and text sizes remain unchanged.
<P>
If <B>ratio</B> = "auto", the <A HREF=#d:page><B>page</B></A>
attribute is set and the graph cannot be drawn on a single page,
then <A HREF=#d:size><B>size</B></A> is set to an ``ideal'' value.
In particular, the size in a given dimension will be the smallest integral
multiple of the page size in that dimension which is at least half the
current size. The two dimensions are then scaled independently to the
new size. This feature only works in dot.
:rects:N:rect; write
Rectangles for fields of records, <A HREF=#points>in points</A>.
:regular:N:bool:false;
If true, force polygon to be regular, i.e., the vertices of the
polygon will lie on a circle whose center is the center of the node.
:remincross:G:bool:false;  dot
If true and there are multiple clusters, run cross
minimization a second time.
:repulsiveforce:G:double:1.0:0.0;  sfdp
The power of the repulsive force used in an extended Fruchterman-Reingold 
force directed model. Values larger than 1 tend to reduce 
the warping effect at the expense of less clustering.
:resolution:G:double:96.0/0.0;  bitmap,svg
This is a synonym for the <A HREF=#d:dpi>dpi</A> attribute.
:root:GN:string/bool:<none>(graphs)/false(nodes);  twopi,circo
This specifies nodes to be used as the center of the
layout and the root of the generated spanning tree. As a graph attribute,
this gives the name of the node. As a node attribute (circo only), it
specifies that the node should be used as a central node. In twopi,
this will actually be the central node. In circo, the block containing
the node will be central in the drawing of its connected component.
If not defined,
twopi will pick a most central node, and circo will pick a random node.
<P>
If the root attribute is defined as the empty string, twopi will reset it
to name of the node picked as the root node.
:rotate:G:int:0;
If 90, set drawing orientation to landscape.
:samehead:E:string:"";  dot
Edges with the same head and the same <B>samehead</B> value are aimed
at the same point on the head.
See <A HREF=#h:undir_note>limitation</A>.
:sametail:E:string:"";  dot
Edges with the same tail and the same <B>sametail</B> value are aimed
at the same point on the tail.
See <A HREF=#h:undir_note>limitation</A>.
:samplepoints:N:int:8(output)/20(overlap and image maps);
If the input graph defines the <A HREF=#d:vertices><B>vertices</B></A>
attribute, and output is dot or xdot, this gives
the number of points used for a node whose shape is a circle or ellipse.
It plays the same role in neato, when adjusting the layout to avoid
overlapping nodes, and in image maps.
:searchsize:G:int:30; dot
During network simplex, maximum number of edges with negative cut values
to search when looking for one with minimum cut value.
:sep:G:double/pointf:+4; notdot
Specifies margin to leave around nodes when removing node overlap.
This guarantees a minimal non-zero distance between nodes.
<P>
If the attribute begins with a plus sign '+', an additive margin is
specified. That is, "+w,h" causes the node's bounding box to be increased 
by w
points on the left and right sides, and by h points on the top and bottom.
Without a plus sign, the node is scaled by 1 + w in the x coordinate
and 1 + h in the y coordinate.
<P>
If only a single number is given, this is used for both dimensions.
<P>
If unset but <A HREF=#d:esep>esep</A> is defined, the <tt>sep</tt> values
will be set to the <tt>esep</tt> values divided by <tt>0.8</tt>. 
If <tt>esep</tt> is unset, the default value is used.
:shape:N:shape:ellipse;
Set the shape of a node.
:shapefile:N:string:"";
(Deprecated) If defined, shapefile specifies a file containing user-supplied node content.
The <A HREF=#d:shape><B>shape</B></A> of the node is set to box.
The image in the shapefile must be
rectangular. The image formats supported as well as the precise semantics of
how the file is used depends on the
<A HREF="http://www.graphviz.org/doc/info/output.html">output format</A>.  For further details, see
<A HREF=output.html#d:image_fmts>Image Formats</A> and
<A HREF=http://www.graphviz.org/Documentation/html/shapehowto.html#ext_image>External PostScript files</A>.
<P>
There is one exception to this usage.
If <B>shape</B> is set to "epsf", shapefile gives
a filename containing a definition of the node in PostScript.
The graphics defined must be contain all of the
node content, including any desired boundaries.
For further details, see
<A HREF=http://www.graphviz.org/Documentation/html/shapehowto.html#ext_ps>
External PostScript files</A>.
:showboxes:ENG:int:0:0; dot
Print guide boxes in PostScript at the beginning of
routesplines if 1, or at the end if 2. (Debugging)
:sides:N:int:4:0;
Number of sides if <A HREF=#d:shape><B>shape</B></A>=polygon.
:size:G:double/pointf;
Maximum width and height of drawing, in inches.
If only a single number is given, this is used for both the width
and the height.
<P>
If defined and the drawing is larger than the given size, 
the drawing is uniformly
scaled down so that it fits within the given size.
<P>
If <TT>size</TT> ends in an exclamation point (<TT>!</TT>),
then it is taken to be
the desired size. In this case, if both dimensions of the drawing are
less than <TT>size</TT>, the drawing is scaled up uniformly until at
least one dimension equals its dimension in <TT>size</TT>.
<P>
Note that there is some interaction between the <B>size</B> and
<A HREF=#d:ratio><B>ratio</B></A> attributes.
:skew:N:double:0.0:-100.0;
Skew factor for <A HREF=#d:shape><B>shape</B></A>=polygon. Positive values
skew top of polygon to right; negative to left.
:smoothing:G:smoothType:"none";  sfdp
Specifies a post-processing step used to smooth out an uneven distribution 
of nodes.
:sortv:GCN:int:0:0;
If <A HREF="#d:packmode">packmode</A> indicates an array packing, 
this attribute specifies an
insertion order among the components, with smaller values inserted first.
:splines:G:bool/string;
Controls how, and if, edges are represented. If true, edges are drawn as
splines routed around nodes; if false, edges are drawn as line segments.
If set to "", no edges are drawn at all.
<P>
(1 March 2007) The values <TT>line</TT> and <TT>spline</TT> can be
used as synonyms for <TT>false</TT> and <TT>true</TT>, respectively.
In addition, the value <TT>polyline</TT> specifies that edges should be
drawn as polylines.
<P>
(28 Sep 2010) The value <TT>ortho</TT> specifies edges should be
routed as polylines of axis-aligned segments.
<P>
By default, the attribute is unset. How this is interpreted depends on
the layout. For dot, the default is to draw edges as splines. For all
other layouts, the default is to draw edges as line segments. Note that
for these latter layouts, if <TT>splines="true"</TT>, this
requires non-overlapping nodes (cf. <A HREF=#d:overlap><B>overlap</B></A>).
If fdp is used for layout and <TT>splines="compound"</TT>, then the edges are
drawn to avoid clusters as well as nodes.
:start:G:startType:""; neato,fdp
Parameter used to determine the initial layout of nodes. If unset, the
nodes are randomly placed in a unit square with
the same seed is always used for the random number generator, so the
initial placement is repeatable.
:style:ENC:style:;
Set style for node or edge. For cluster subgraph, if "filled", the
cluster box's background is filled.
:stylesheet:G:string:"";  svg
A URL or pathname specifying an XML style sheet, used in SVG output.
:tailURL:E:escString:""; map,svg
If <B>tailURL</B> is defined, it is
output as part of the tail label of the edge.
Also, this value is used near the tail node, overriding any
<A HREF=#d:URL>URL</A> value.
See <A HREF=#h:undir_note>limitation</A>.
:tailclip:E:bool:true;
If true, the tail of an edge is clipped to the boundary of the tail node;
otherwise, the end of the edge goes to the center of the node, or the
center of a port, if applicable.
:tailhref:E:escString:"";  map,svg
Synonym for <A HREF=#d:tailURL>tailURL</A>.
:taillabel:E:lblString:"";
Text label to be placed near tail of edge.
See <A HREF=#h:undir_note>limitation</A>.
:tailport:E:portPos:center;
Indicates where on the tail node to attach the tail of the edge.
See <A HREF=#h:undir_note>limitation</A>.
:tailtarget:E:escString:<none>;   map,svg
If the edge has a <A HREF=#d:tailURL>tailURL</A>,
this attribute determines which window of the
browser is used
for the URL. Setting it to "_graphviz" will open a new window if it
doesn't already exist, or reuse it if it does.
If undefined, the value of the <A HREF=#d:target>target</A> is used.
:tailtooltip:E:escString:"";    cmap,svg
Tooltip annotation attached to the tail of an edge. This is used only
if the edge has a <A HREF=#d:tailURL>tailURL</A> attribute.
:target:ENGC:escString/string:<none>;   map,svg
If the object has a URL, this attribute determines which window
of the browser is used for the URL.
See <A HREF="http://www.w3.org/TR/html401/present/frames.html#adef-target">W3C documentation</A>.
:tooltip:NEC:escString:"";    cmap,svg
Tooltip annotation attached to the node or edge. If unset, Graphviz
will use the object's <A HREF=#d:label>label</A> if defined.
Note that if the label is a record specification or an HTML-like
label, the resulting tooltip may be unhelpful. In this case, if
tooltips will be generated, the user should set a <TT>tooltip</TT>
attribute explicitly.
#toplabel:N:string:"";
#  Additional label near top of nodes of shape M*.
:truecolor:G:bool:;  bitmap
If set explicitly to true or false, the value determines whether or not
internal bitmap rendering relies on a truecolor color model or uses
a color palette.
If the attribute is unset, truecolor is not used
unless there is a <A HREF=#d:shapefile>shapefile</A> property
for some node in the graph.
The output model will use the input model when possible.
<P>
Use of color palettes results in less memory usage during creation of the
bitmaps and smaller output files.
<P>
Usually, the only time it is necessary to specify the truecolor model
is if the graph uses more than 256 colors.
However, if one uses <A HREF=#d:bgcolor>bgcolor</A>=transparent with
a color palette, font
antialiasing can show up as a fuzzy white area around characters.
Using <B>truecolor</B>=true avoids this problem.
:vertices:N:pointfList; write
If the input graph defines this attribute, the node is polygonal,
and output is dot or xdot, this attribute provides the
coordinates of the vertices of the node's polygon, in inches.
If the node is an ellipse or circle, the
<A HREF=#d:samplepoints>samplepoints</A> attribute affects
the output.
:viewport:G:viewPort:"";
Clipping window on final drawing. Note that this attribute supersedes any
<A HREF="#d:size">size</A> attribute. The width and height of the viewport specify
precisely the final size of the output. 
:voro_margin:G:double:0.05:0.0; notdot
Factor to scale up drawing to allow margin for expansion in
Voronoi technique. dim' = (1+2*margin)*dim.
#voro_pmargin:G:double; neato
#  Obsolete, replaced by sep
#w:E:double:1.0; neato
#  Redundant definition of weight in neato, cf. bug 9.
:weight:E:double:1.0:0(dot)/1(neato,fdp,sfdp);
Weight of edge. In dot, the heavier the weight, the shorter,
straighter and more vertical the edge is.
:width:N:double:0.75:0.01;
Width of node, in inches. This is taken as the initial, minimum width
of the node. If <A HREF=#d:fixedsize><B>fixedsize</B></A> is true, this
will be the final width of the node. Otherwise, if the node label
requires more width to fit, the node's width will be increased to
contain the label. Note also that, if the output format is dot, the
value given to <B>width</B> will be the final value.
<P>
If the node shape is regular, the width and height are made identical.
In this case, if either the width or the height is set explicitly,
that value is used.
In this case, if both the width or the height are set explicitly,
the maximum of the two values is used.
If neither is set explicitly, the minimum of the two default values
is used.
:z:N:double:0.0:-MAXFLOAT/-1000;
<B>Deprecated:</B>Use <A HREF=#d:pos><B>pos</B></A> attribute, along
with <A HREF=#d:dimen><B>dimen</B></A> and/or <A HREF=#d:dim><B>dim</B></A>
to specify dimensions.
<P>
Provides z coordinate value for 3D layouts and displays. If the
graph has <A HREF=#d:dim><B>dim</B></A> set to 3 (or more),
neato will use a node's <B>z</B> value
for the z coordinate of its initial position if
its <A HREF=#d:pos><B>pos</B></A> attribute is also defined.
<P>
Even if no <B>z</B> values are specified in the input, it is necessary to
declare a <B>z</B> attribute for nodes, e.g, using <TT>node[z=""]</TT>
in order to get z values on output.
Thus, setting <TT>dim=3</TT> but not declaring <B>z</B> will
cause <TT>neato -Tvrml</TT> to
layout the graph in 3D but project the layout onto the xy-plane
for the rendering. If the <B>z</B> attribute is declared, the final rendering
will be in 3D.
