# Supplementary material for: CMPF: Class-switching minimized pathfinding in metabolic networks
Source: BMC Bioinformatics. 2012 Dec 7;13(Suppl 17):S17. doi: 10.1186/1471-2105-13-S17-S17 (PMC3521384; doi:10.1186/1471-2105-13-S17-S17)
Supplement: Additional file 1 — Software package for CMPF. [file 1471-2105-13-S17-S17-S1.ZIP › lib/config6]

# This file was generated by "dot -c" at time of install.

# You may temporarily disable a plugin by removing or commenting out
# a line in this file, or you can modify its "quality" value to affect
# default plugin selection.

# Manual edits to this file **will be lost** on upgrade.

gvplugin_core.dll core {
	device {
		dot:dot 1
		gv:dot 1
		canon:dot 1
		plain:dot 1
		plain-ext:dot 1
		xdot:xdot 1
	}
	device {
		fig:fig 1
	}
	device {
		ismap:map 1
		cmap:map 1
		imap:map 1
		cmapx:map 1
		imap_np:map 1
		cmapx_np:map 1
	}
	device {
		ps:ps 1
		ps2:ps 1
		eps:ps 1
	}
	device {
		svg:svg 1
		svgz:svg 1
	}
	device {
		tk:tk 1
	}
	device {
		vml:vml 1
		vmlz:vml 1
	}
	render {
		dot 1
		xdot 1
	}
	render {
		fig 1
	}
	render {
		map 1
	}
	render {
		ps 1
	}
	render {
		svg 1
	}
	render {
		tk 1
	}
	render {
		vml 1
	}
	loadimage {
		png:svg 1
		gif:svg 1
		jpeg:svg 1
		jpe:svg 1
		jpg:svg 1
		png:fig 1
		gif:fig 1
		jpeg:fig 1
		jpe:fig 1
		jpg:fig 1
		png:vrml 1
		gif:vrml 1
		jpeg:vrml 1
		jpe:vrml 1
		jpg:vrml 1
		eps:ps 1
#FAILS		eps:lasi 1
		ps:ps 1
#FAILS		ps:lasi 1
		(lib):ps 1
		png:map 1
		gif:map 1
		jpeg:map 1
		jpe:map 1
		jpg:map 1
		ps:map 1
		eps:map 1
		svg:map 1
		png:dot 1
		gif:dot 1
		jpeg:dot 1
		jpe:dot 1
		jpg:dot 1
		ps:dot 1
		eps:dot 1
		svg:dot 1
		png:xdot 1
		gif:xdot 1
		jpeg:xdot 1
		jpe:xdot 1
		jpg:xdot 1
		ps:xdot 1
		eps:xdot 1
		svg:xdot 1
		svg:svg 1
		png:vml 1
		gif:vml 1
		jpeg:vml 1
		jpe:vml 1
		jpg:vml 1
	}
}
gvplugin_dot_layout.dll dot_layout {
	layout {
		dot 0
	}
}
gvplugin_gd.dll gd {
	render {
		gd 1
	}
	render {
		vrml 1
	}
	textlayout {
		textlayout 2
	}
	loadimage {
		gd:gd 1
		gd2:gd 1
		gif:gd 1
		jpeg:gd 1
		jpe:gd 1
		jpg:gd 1
		png:gd 1
		gd:ps 1
#FAILS		gd:lasi 1
		gd2:ps 1
#FAILS		gd2:lasi 1
		gif:ps 1
#FAILS		gif:lasi 1
		jpeg:ps 1
		jpg:ps 1
		jpe:ps 1
#FAILS		jpeg:lasi 1
#FAILS		jpg:lasi 1
#FAILS		jpe:lasi 1
		png:ps 1
#FAILS		png:lasi 1
		gd:cairo 1
		gd2:cairo 1
		gif:cairo 1
		jpeg:cairo 1
		jpg:cairo 1
		jpe:cairo 1
		png:cairo -1
	}
	device {
		gif:cairo 10
		wbmp:cairo 5
		jpe:cairo 5
		jpeg:cairo 5
		jpg:cairo 5
		png:cairo 5
		gd:cairo 5
		gd2:cairo 5
	}
	device {
		gif:gd 1
		wbmp:gd 1
		jpe:gd 1
		jpeg:gd 1
		jpg:gd 1
		png:gd 1
		gd:gd 1
		gd2:gd 1
	}
	device {
		vrml:vrml 1
	}
}
gvplugin_gdiplus.dll gdiplus {
	render {
		gdiplus 1
	}
	textlayout {
		textlayout 8
	}
	loadimage {
		bmp:gdiplus 8
		gif:gdiplus 8
		jpe:gdiplus 8
		jpeg:gdiplus 8
		jpg:gdiplus 8
		png:gdiplus 8
	}
	device {
		metafile:gdiplus 8
		bmp:gdiplus 8
		emf:gdiplus 8
		emfplus:gdiplus 8
		gif:gdiplus 8
		jpe:gdiplus 8
		jpeg:gdiplus 8
		jpg:gdiplus 8
		png:gdiplus 8
		tif:gdiplus 8
		tiff:gdiplus 8
	}
	device {
		bmp:cairo 8
		gif:cairo 8
		jpe:cairo 8
		jpeg:cairo 8
		jpg:cairo 8
		png:cairo 8
		tif:cairo 8
		tiff:cairo 8
	}
}
gvplugin_neato_layout.dll neato_layout {
	layout {
		neato 0
		fdp 0
		sfdp 0
		twopi 0
		circo 0
		patchwork 0
		osage 0
		nop 0
		nop1 0
		nop2 0
	}
}
gvplugin_pango.dll cairo {
	render {
		cairo 10
	}
	textlayout {
		textlayout 10
	}
	loadimage {
		png:cairo 1
#FAILS		png:lasi 2
		png:ps 2
	}
	device {
		png:cairo 10
		ps:cairo -10
		pdf:cairo 10
		svg:cairo -10
	}
}
