# Supplementary material for: CMPF: Class-switching minimized pathfinding in metabolic networks
Source: BMC Bioinformatics. 2012 Dec 7;13(Suppl 17):S17. doi: 10.1186/1471-2105-13-S17-S17 (PMC3521384; doi:10.1186/1471-2105-13-S17-S17)
Supplement: Additional file 1 — Software package for CMPF. [file 1471-2105-13-S17-S17-S1.ZIP › lib/gettext.sh]

#! /bin/sh
#
# Copyright (C) 2003, 2005-2007 Free Software Foundation, Inc.
#
# This program is free software; you can redistribute it and/or modify it
# under the terms of the GNU Library General Public License as published
# by the Free Software Foundation; either version 2, or (at your option)
# any later version.
#
# This program is distributed in the hope that it will be useful,
# but WITHOUT ANY WARRANTY; without even the implied warranty of
# MERCHANTABILITY or FITNESS FOR A PARTICULAR PURPOSE.  See the
# GNU General Public License for more details.
#
# You should have received a copy of the GNU Library General Public
# License along with this program; if not, write to the Free Software
# Foundation, Inc., 51 Franklin Street, Fifth Floor, Boston, MA 02110-1301,
# USA.
#

# Find a way to echo strings without interpreting backslash.
if test "X`(echo '\t') 2>/dev/null`" = 'X\t'; then
  echo='echo'
else
  if test "X`(printf '%s\n' '\t') 2>/dev/null`" = 'X\t'; then
    echo='printf %s\n'
  else
    echo_func () {
      cat <<EOT
$*
EOT
    }
    echo='echo_func'
  fi
fi

# This script is primarily a shell function library. In order for
# ". gettext.sh" to find it, we install it in $PREFIX/bin (that is usually
# contained in $PATH), rather than in some other location such as
# $PREFIX/share/sh-scripts or $PREFIX/share/gettext. In order to not violate
# the Filesystem Hierarchy Standard when doing so, this script is executable.
# Therefore it needs to support the standard --help and --version.
if test -z "$ZSH_VERSION"; then
  # zsh is not POSIX compliant: By default, while ". gettext.sh" is executed,
  # it sets $0 to "gettext.sh", defeating the purpose of this test. But
  # fortunately we know that when running under zsh, this script is always
  # being sourced, not executed, because hardly anyone is crazy enough to
  # install zsh as /bin/sh.
  case "$0" in
    gettext.sh | */gettext.sh | *\\gettext.sh)
      progname=$0
      package=gettext-runtime
      version=0.18.1
      # func_usage
      # outputs to stdout the --help usage message.
      func_usage ()
      {
        echo "GNU gettext shell script function library version $version"
        echo "Usage: . gettext.sh"
      }
      # func_version
      # outputs to stdout the --version message.
      func_version ()
      {
        echo "$progname (GNU $package) $version"
        echo "Copyright (C) 2003-2007 Free Software Foundation, Inc.
License GPLv2+: GNU GPL version 2 or later <http://gnu.org/licenses/gpl.html>
This is free software: you are free to change and redistribute it.
There is NO WARRANTY, to the extent permitted by law."
        echo "Written by" "Bruno Haible"
      }
      if test $# = 1; then
        case "$1" in
          --help | --hel | --he | --h )
            func_usage; exit 0 ;;
          --version | --versio | --versi | --vers | --ver | --ve | --v )
            func_version; exit 0 ;;
        esac
      fi
      func_usage 1>&2
      exit 1
      ;;
  esac
fi

# eval_gettext MSGID
# looks up the translation of MSGID and substitutes shell variables in the
# result.
eval_gettext () {
  gettext "$1" | (export PATH `envsubst --variables "$1"`; envsubst "$1")
}

# eval_ngettext MSGID MSGID-PLURAL COUNT
# looks up the translation of MSGID / MSGID-PLURAL for COUNT and substitutes
# shell variables in the result.
eval_ngettext () {
  ngettext "$1" "$2" "$3" | (export PATH `envsubst --variables "$1 $2"`; envsubst "$1 $2")
}

# Note: This use of envsubst is much safer than using the shell built-in 'eval'
# would be.
# 1) The security problem with Chinese translations that happen to use a
#    character such as \xe0\x60 is avoided.
# 2) The security problem with malevolent translators who put in command lists
#    like "$(...)" or "`...`" is avoided.
# 3) The translations can only refer to shell variables that are already
#    mentioned in MSGID or MSGID-PLURAL.
#
# Note: "export PATH" above is a dummy; this is for the case when
# `envsubst --variables ...` returns nothing.
#
# Note: In eval_ngettext above, "$1 $2" means a string whose variables set is
# the union of the variables set of "$1" and "$2".
#
# Note: The minimal use of backquote above ensures that trailing newlines are
# not dropped, not from the gettext invocation and not from the value of any
# shell variable.
#
# Note: Field splitting on the `envsubst --variables ...` result is desired,
# since envsubst outputs the variables, separated by newlines. Pathname
# wildcard expansion or tilde expansion has no effect here, since the words
# output by "envsubst --variables ..." consist solely of alphanumeric
# characters and underscore.
