# Supplementary material for: CMPF: Class-switching minimized pathfinding in metabolic networks
Source: BMC Bioinformatics. 2012 Dec 7;13(Suppl 17):S17. doi: 10.1186/1471-2105-13-S17-S17 (PMC3521384; doi:10.1186/1471-2105-13-S17-S17)
Supplement: Additional file 1 — Software package for CMPF. [file 1471-2105-13-S17-S17-S1.ZIP › lib/glib-gettextize]

#! /bin/sh
#
# Copyright (C) 1995-1998, 2000, 2001 Free Software Foundation, Inc.
#
# This program is free software; you can redistribute it and/or modify
# it under the terms of the GNU General Public License as published by
# the Free Software Foundation; either version 2, or (at your option)
# any later version.
#
# This program is distributed in the hope that it will be useful,
# but WITHOUT ANY WARRANTY; without even the implied warranty of
# MERCHANTABILITY or FITNESS FOR A PARTICULAR PURPOSE.  See the
# GNU General Public License for more details.
#
# You should have received a copy of the GNU General Public License
# along with this program; if not, write to the Free Software
# Foundation, Inc., 59 Temple Place - Suite 330, Boston, MA 02111-1307, USA.
#

# - Modified in October 2001 by jacob berkman <jacob@ximian.com> to
# work with glib's Makefile.in.in and po2tbl.sed.in, to not copy in
# intl/, and to not add ChangeLog entries to po/ChangeLog

# This file is meant for authors or maintainers which want to
# internationalize their package with the help of GNU gettext.  For
# further information how to use it consult the GNU gettext manual.

echo=echo
progname=$0
force=0
configstatus=0
origdir=`pwd`
usage="\
Usage: glib-gettextize [OPTION]... [package-dir]
      --help           print this help and exit
      --version        print version information and exit
  -c, --copy           copy files instead of making symlinks
  -f, --force          force writing of new files even if old exist
Report bugs to http://bugzilla.gnome.org/."
package=glib
version=2.26.1
try_ln_s=:

# Directory where the sources are stored.
prefix=c:/devel/target/059c48de6b739307c37648aba3005b29
case `uname` in
MINGW32*)
    prefix="`dirname $0`/.."
    ;;
esac

datadir=${datarootdir}
datarootdir=${prefix}/share

gettext_dir=$prefix/share/glib-2.0/gettext

while test $# -gt 0; do
  case "$1" in
    -c | --copy | --c* )
      shift
      try_ln_s=false ;;
    -f | --force | --f* )
      shift
      force=1 ;;
    -r | --run | --r* )
      shift
      configstatus=1 ;;
    --help | --h* )
      $echo "$usage"; exit 0 ;;
    --version | --v* )
      echo "$progname (GNU $package) $version"
      $echo "Copyright (C) 1995-1998, 2000, 2001 Free Software Foundation, Inc.
This is free software; see the source for copying conditions.  There is NO
warranty; not even for MERCHANTABILITY or FITNESS FOR A PARTICULAR PURPOSE."
      $echo "Written by" "Ulrich Drepper"
      exit 0 ;;
    -- )	# Stop option prcessing
      shift; break ;;
    -* )
      $echo "glib-gettextize: unknown option $1"
      $echo "Try \`glib-gettextize --help' for more information."; exit 1 ;;
    * )
      break ;;
  esac
done

if test $# -gt 1; then
  $echo "$usage"
  exit 1
fi

# Fill in the command line options value.
if test $# -eq 1; then
  srcdir=$1
  if cd "$srcdir"; then
    srcdir=`pwd`
  else
    $echo "Cannot change directory to \`$srcdir'"
    exit 1
  fi
else
  srcdir=$origdir
fi

test -f configure.in || test -f configure.ac || {
  $echo "Missing configure.in or configure.ac, please cd to your package first."
  exit 1
}

configure_in=NONE
if test -f configure.in; then
  configure_in=configure.in
else
  if test -f configure.ac; then
    configure_in=configure.ac
  fi
fi
# Check in which directory config.rpath, mkinstalldirs etc. belong.
auxdir=`cat "$configure_in" | grep '^AC_CONFIG_AUX_DIR' | sed -n -e 's/AC_CONFIG_AUX_DIR(\([^()]*\))/\1/p' | sed -e 's/^\[\(.*\)\]$/\1/' | sed -e 1q`
if test -n "$auxdir"; then
  auxdir="$auxdir/"
fi

if test -f po/Makefile.in.in && test $force -eq 0; then
  $echo "\
po/Makefile.in.in exists: use option -f if you really want to delete it."
  exit 1
fi

test -d po || {
  $echo "Creating po/ subdirectory"
  mkdir po || {
    $echo "failed to create po/ subdirectory"
    exit 1
  }
}

# For simplicity we changed to the gettext source directory.
cd $gettext_dir || {
   $echo "gettext source directory '${gettext_dir}' doesn't exist"
   exit 1
}

# Now copy all files.  Take care for the destination directories.
for file in *; do
  case $file in
    intl | po)
      ;;
    mkinstalldirs)
      rm -f "$srcdir/$auxdir$file"
      ($try_ln_s && ln -s $gettext_dir/$file "$srcdir/$auxdir$file" && $echo "Symlinking file $file") 2>/dev/null ||
      { $echo "Copying file $file"; cp $file "$srcdir/$auxdir$file"; }
      ;;
    *)
      rm -f "$srcdir/$file"
      ($try_ln_s && ln -s $gettext_dir/$file "$srcdir/$file" && $echo "Symlinking file $file") 2>/dev/null ||
      { $echo "Copying file $file"; cp $file "$srcdir/$file"; }
      ;;
  esac
done

# Copy files to po/ subdirectory.
cd po
for file in *; do
  rm -f "$srcdir/po/$file"
  ($try_ln_s && ln -s $gettext_dir/po/$file "$srcdir/po/$file" && $echo "Symlinking file po/$file") 2>/dev/null ||
  { $echo "Copying file po/$file"; cp $file "$srcdir/po/$file"; }
done
if test -f "$srcdir/po/cat-id-tbl.c"; then
  $echo "Removing po/cat-id-tbl.c"
  rm -f "$srcdir/po/cat-id-tbl.c"
fi
if test -f "$srcdir/po/stamp-cat-id"; then
  $echo "Removing po/stamp-cat-id"
  rm -f "$srcdir/po/stamp-cat-id"
fi

echo
echo "Please add the files"
echo "  codeset.m4 gettext.m4 glibc21.m4 iconv.m4 isc-posix.m4 lcmessage.m4"
echo "  progtest.m4"
echo "from the $datadir/aclocal directory to your autoconf macro directory"
echo "or directly to your aclocal.m4 file."
echo "You will also need config.guess and config.sub, which you can get from"
echo "ftp://ftp.gnu.org/pub/gnu/config/."
echo

exit 0
