# Supplementary material for: CMPF: Class-switching minimized pathfinding in metabolic networks
Source: BMC Bioinformatics. 2012 Dec 7;13(Suppl 17):S17. doi: 10.1186/1471-2105-13-S17-S17 (PMC3521384; doi:10.1186/1471-2105-13-S17-S17)
Supplement: Additional file 1 — Software package for CMPF. [file 1471-2105-13-S17-S17-S1.ZIP › lib/glib-mkenums]

#!/bin/perl -w

use File::Basename;
use Safe;

# glib-mkenums.pl 
# Information about the current enumeration
my $flags;			# Is enumeration a bitmask?
my $option_underscore_name;	# Overriden underscore variant of the enum name
				# for example to fix the cases we don't get the
				# mixed-case -> underscorized transform right.
my $option_lowercase_name;	# DEPRECATED.  A lower case name to use as part
				# of the *_get_type() function, instead of the
				# one that we guess. For instance, when an enum
				# uses abnormal capitalization and we can not
				# guess where to put the underscores.
my $seenbitshift;		# Have we seen bitshift operators?
my $enum_prefix;		# Prefix for this enumeration
my $enumname;			# Name for this enumeration
my $enumshort;			# $enumname without prefix
my $enumname_prefix;		# prefix of $enumname
my $enumindex = 0;		# Global enum counter
my $firstenum = 1;		# Is this the first enumeration per file?
my @entries;			# [ $name, $val ] for each entry
my $sandbox = Safe->new;        # sandbox for safe evaluation of expressions

sub parse_trigraph {
    my $opts = shift;
    my @opts;

    for $opt (split /\s*,\s*/, $opts) {
	$opt =~ s/^\s*//;
	$opt =~ s/\s*$//;
        my ($key,$val) = $opt =~ /(\w+)(?:=(.+))?/;
	defined $val or $val = 1;
	push @opts, $key, $val;
    }
    @opts;
}
sub parse_entries {
    my $file = shift;
    my $file_name = shift;
    my $looking_for_name = 0;
    
    while (<$file>) {
	# read lines until we have no open comments
	while (m@/\*([^*]|\*(?!/))*$@) {
	    my $new;
	    defined ($new = <$file>) || die "Unmatched comment in $ARGV";
	    $_ .= $new;
	}
	# strip comments w/o options
	s@/\*(?!<)
	    ([^*]+|\*(?!/))*
	   \*/@@gx;
	
	# strip newlines
	s@\n@ @;
	
	# skip empty lines
	next if m@^\s*$@;
	
	if ($looking_for_name) {
	    if (/^\s*(\w+)/) {
		$enumname = $1;
		return 1;
	    }
	}
	
	# Handle include files
	if (/^\#include\s*<([^>]*)>/ ) {
            my $file= "../$1";
	    open NEWFILE, $file or die "Cannot open include file $file: $!\n";
	    
	    if (parse_entries (\*NEWFILE, $NEWFILE)) {
		return 1;
	    } else {
		next;
	    }
	}
	
	if (/^\s*\}\s*(\w+)/) {
	    $enumname = $1;
	    $enumindex++;
	    return 1;
	}
	
	if (/^\s*\}/) {
	    $enumindex++;
	    $looking_for_name = 1;
	    next;
	}

        if (m@^\s*
              (\w+)\s*                   # name
              (?:=(                      # value
		   \s*\w+\s*\(.*\)\s*       # macro with multiple args
		   |                        # OR
                   (?:[^,/]|/(?!\*))*       # anything but a comma or comment
                  ))?,?\s*
              (?:/\*<                    # options
                (([^*]|\*(?!/))*)
               >\s*\*/)?,?
              \s*$
             @x) {
            my ($name, $value, $options) = ($1,$2,$3);

	    if (!defined $flags && defined $value && $value =~ /<</) {
		$seenbitshift = 1;
	    }

	    if (defined $options) {
		my %options = parse_trigraph($options);
		if (!defined $options{skip}) {
		    push @entries, [ $name, $value, $options{nick} ];
		}
	    } else {
		push @entries, [ $name, $value ];
	    }
	} elsif (m@^\s*\#@) {
	    # ignore preprocessor directives
	} else {
	    print STDERR "$0: $file_name:$.: Failed to parse `$_'\n";
	}
    }

    return 0;
}

sub version {
    print "glib-mkenums version glib-2.26.1\n";
    print "glib-mkenums comes with ABSOLUTELY NO WARRANTY.\n";
    print "You may redistribute copies of glib-mkenums under the terms of\n";
    print "the GNU General Public License which can be found in the\n";
    print "GLib source package. Sources, examples and contact\n";
    print "information are available at http://www.gtk.org\n";
    exit 0;
}
sub usage {
    print "Usage:\n";
    print "  glib-mkenums [OPTION...] [FILES...]\n\n";
    print "Help Options:\n";
    print "  -h, --help            Show this help message\n\n";
    print "Utility Options:\n";
    print "  --fhead <text>        Output file header\n";
    print "  --fprod <text>        Per input file production\n";
    print "  --ftail <text>        Output file trailer\n";
    print "  --eprod <text>        Per enum text (produced prior to value itarations)\n";
    print "  --vhead <text>        Value header, produced before iterating over enum values\n";
    print "  --vprod <text>        Value text, produced for each enum value\n";
    print "  --vtail <text>        Value tail, produced after iterating over enum values\n";
    print "  --comments <text>     Comment structure\n";
    print "  --template file       Template file\n";
    print "  -v, --version         Print version informations\n\n";
    print "Production text substitutions:\n";
    print "  \@EnumName\@            PrefixTheXEnum\n";
    print "  \@enum_name\@           prefix_the_xenum\n";
    print "  \@ENUMNAME\@            PREFIX_THE_XENUM\n";
    print "  \@ENUMSHORT\@           THE_XENUM\n";
    print "  \@ENUMPREFIX\@          PREFIX\n";
    print "  \@VALUENAME\@           PREFIX_THE_XVALUE\n";
    print "  \@valuenick\@           the-xvalue\n";
    print "  \@valuenum\@            the integer value (limited support, Since: 2.26)\n";
    print "  \@type\@                either enum or flags\n";
    print "  \@Type\@                either Enum or Flags\n";
    print "  \@TYPE\@                either ENUM or FLAGS\n";
    print "  \@filename\@            name of current input file\n";
    print "  \@basename\@            base name of the current input file (Since: 2.22)\n";
    exit 0;
}

# production variables:
my $fhead = "";   # output file header
my $fprod = "";   # per input file production
my $ftail = "";   # output file trailer
my $eprod = "";   # per enum text (produced prior to value itarations)
my $vhead = "";   # value header, produced before iterating over enum values
my $vprod = "";   # value text, produced for each enum value
my $vtail = "";   # value tail, produced after iterating over enum values
my $comment_tmpl = "";   # comment template

sub read_template_file {
  my ($file) = @_;
  my %tmpl = ('file-header', $fhead, 
	      'file-production', $fprod, 
	      'file-tail', $ftail, 
	      'enumeration-production', $eprod,
	      'value-header', $vhead,
	      'value-production', $vprod,
	      'value-tail', $vtail,
	      'comment', $comment_tmpl);
  my $in = 'junk';
  open (FILE, $file) || die "Can't open $file: $!\n";
  while (<FILE>) {
    if (/^\/\*\*\*\s+(BEGIN|END)\s+([\w-]+)\s+\*\*\*\//) {
      if (($in eq 'junk') && ($1 eq 'BEGIN') && (exists($tmpl{$2}))) {
	$in = $2;
	next;
      }
      elsif (($in eq $2) && ($1 eq 'END') && (exists($tmpl{$2}))) {
	$in = 'junk';
	next;
      } else {
	  die "Malformed template file $file\n";
      }
    }
    if (!($in eq 'junk')) {
	$tmpl{$in} .= $_;
    }
  }
  close (FILE);
  if (!($in eq 'junk')) {
      die "Malformed template file $file\n";
  }
  $fhead = $tmpl{'file-header'};
  $fprod = $tmpl{'file-production'};
  $ftail = $tmpl{'file-tail'};
  $eprod = $tmpl{'enumeration-production'};
  $vhead = $tmpl{'value-header'};
  $vprod = $tmpl{'value-production'};
  $vtail = $tmpl{'value-tail'};
  $comment_tmpl = $tmpl{'comment'};

  # default to C-style comments
  $comment_tmpl = "/* \@comment\@ */" if $comment_tmpl eq "";
}

if (!defined $ARGV[0]) {
    usage;
}
while ($_=$ARGV[0],/^-/) {
    shift;
    last if /^--$/;
    if (/^--template$/)                      { read_template_file (shift); }
    elsif (/^--fhead$/)                      { $fhead = $fhead . shift }
    elsif (/^--fprod$/)                      { $fprod = $fprod . shift }
    elsif (/^--ftail$/)                      { $ftail = $ftail . shift }
    elsif (/^--eprod$/)                      { $eprod = $eprod . shift }
    elsif (/^--vhead$/)                      { $vhead = $vhead . shift }
    elsif (/^--vprod$/)                      { $vprod = $vprod . shift }
    elsif (/^--vtail$/)                      { $vtail = $vtail . shift }
    elsif (/^--comments$/)                   { $comment_tmpl = shift }
    elsif (/^--help$/ || /^-h$/ || /^-\?$/)  { usage; }
    elsif (/^--version$/ || /^-v$/)          { version; }
    else { usage; }
    last if not defined($ARGV[0]);
}

# put auto-generation comment
{
    my $comment = $comment_tmpl;
    $comment =~ s/\@comment\@/Generated data (by glib-mkenums)/;
    print "\n" . $comment . "\n\n";
}

if (length($fhead)) {
    my $prod = $fhead;
    my $base = basename ($ARGV[0]);

    $prod =~ s/\@filename\@/$ARGV[0]/g;
    $prod =~ s/\@basename\@/$base/g;
    $prod =~ s/\\a/\a/g; $prod =~ s/\\b/\b/g; $prod =~ s/\\t/\t/g; $prod =~ s/\\n/\n/g;
    $prod =~ s/\\f/\f/g; $prod =~ s/\\r/\r/g;
    chomp ($prod);
		
    print "$prod\n";
}

while (<>) {
    if (eof) {
	close (ARGV);		# reset line numbering
	$firstenum = 1;		# Flag to print filename at next enum
    }

    # read lines until we have no open comments
    while (m@/\*([^*]|\*(?!/))*$@) {
	my $new;
	defined ($new = <>) || die "Unmatched comment in $ARGV";
	$_ .= $new;
    }
    # strip comments w/o options
    s@/\*(?!<)
       ([^*]+|\*(?!/))*
       \*/@@gx;
	
    if (m@^\s*typedef\s+enum\s*
           ({)?\s*
           (?:/\*<
             (([^*]|\*(?!/))*)
            >\s*\*/)?
           \s*({)?
         @x) {
	if (defined $2) {
	    my %options = parse_trigraph ($2);
	    next if defined $options{skip};
	    $enum_prefix = $options{prefix};
	    $flags = $options{flags};
	    $option_lowercase_name = $options{lowercase_name};
	    $option_underscore_name = $options{underscore_name};
	} else {
	    $enum_prefix = undef;
	    $flags = undef;
	    $option_lowercase_name = undef;
	    $option_underscore_name = undef;
	}
	if (defined $option_lowercase_name) {
	    if (defined $option_underscore_name) {
		print STDERR "$0: $ARGV:$.: lowercase_name overriden with underscore_name\n";
		$option_lowercase_name = undef;
	    } else {
		print STDERR "$0: $ARGV:$.: lowercase_name is deprecated, use underscore_name\n";
	    }
	}
	# Didn't have trailing '{' look on next lines
	if (!defined $1 && !defined $4) {
	    while (<>) {
		if (s/^\s*\{//) {
		    last;
		}
	    }
	}

	$seenbitshift = 0;
	@entries = ();

	# Now parse the entries
	parse_entries (\*ARGV, $ARGV);

	# figure out if this was a flags or enums enumeration
	if (!defined $flags) {
	    $flags = $seenbitshift;
	}

	# Autogenerate a prefix
	if (!defined $enum_prefix) {
	    for (@entries) {
		my $nick = $_->[2];
		if (!defined $nick) {
		    my $name = $_->[0];
		    if (defined $enum_prefix) {
			my $tmp = ~ ($name ^ $enum_prefix);
			($tmp) = $tmp =~ /(^\xff*)/;
			$enum_prefix = $enum_prefix & $tmp;
		    } else {
			$enum_prefix = $name;
		    }
		}
	    }
	    if (!defined $enum_prefix) {
		$enum_prefix = "";
	    } else {
		# Trim so that it ends in an underscore
		$enum_prefix =~ s/_[^_]*$/_/;
	    }
	} else {
	    # canonicalize user defined prefixes
	    $enum_prefix = uc($enum_prefix);
	    $enum_prefix =~ s/-/_/g;
	    $enum_prefix =~ s/(.*)([^_])$/$1$2_/;
	}
	
	for $entry (@entries) {
	    my ($name,$num,$nick) = @{$entry};
            if (!defined $nick) {
 	        ($nick = $name) =~ s/^$enum_prefix//;
	        $nick =~ tr/_/-/;
	        $nick = lc($nick);
	        @{$entry} = ($name, $num, $nick);
            }
	}
	

	# Spit out the output
	if (defined $option_underscore_name) {
	    $enumlong = uc $option_underscore_name;
	    $enumsym = lc $option_underscore_name;
	    $enumshort = $enumlong;
	    $enumshort =~ s/^[A-Z][A-Z0-9]*_//;

	    $enumname_prefix = $enumlong;
	    $enumname_prefix =~ s/$enumshort$//;
	} else {
	    # enumname is e.g. GMatchType
	    $enspace = $enumname;
	    $enspace =~ s/^([A-Z][a-z]*).*$/$1/;

	    $enumshort = $enumname;
	    $enumshort =~ s/^[A-Z][a-z]*//;
	    $enumshort =~ s/([^A-Z])([A-Z])/$1_$2/g;
	    $enumshort =~ s/([A-Z][A-Z])([A-Z][0-9a-z])/$1_$2/g;
	    $enumshort = uc($enumshort);

	    $enumname_prefix = $enumname;
	    $enumname_prefix =~ s/^([A-Z][a-z]*).*$/$1/;
	    $enumname_prefix = uc($enumname_prefix);

	    $enumlong = uc($enspace) . "_" . $enumshort;
	    $enumsym = lc($enspace) . "_" . lc($enumshort);

	    if (defined($option_lowercase_name)) {
		$enumsym = $option_lowercase_name;
	    }
	}

	if ($firstenum) {
	    $firstenum = 0;
	    
	    if (length($fprod)) {
		my $prod = $fprod;
		my $base = basename ($ARGV);

		$prod =~ s/\@filename\@/$ARGV/g;
		$prod =~ s/\@basename\@/$base/g;
		$prod =~ s/\\a/\a/g; $prod =~ s/\\b/\b/g; $prod =~ s/\\t/\t/g; $prod =~ s/\\n/\n/g;
		$prod =~ s/\\f/\f/g; $prod =~ s/\\r/\r/g;
	        chomp ($prod);
		
		print "$prod\n";
	    }
	}
	
	if (length($eprod)) {
	    my $prod = $eprod;

	    $prod =~ s/\@enum_name\@/$enumsym/g;
	    $prod =~ s/\@EnumName\@/$enumname/g;
	    $prod =~ s/\@ENUMSHORT\@/$enumshort/g;
	    $prod =~ s/\@ENUMNAME\@/$enumlong/g;
	    $prod =~ s/\@ENUMPREFIX\@/$enumname_prefix/g;
	    if ($flags) { $prod =~ s/\@type\@/flags/g; } else { $prod =~ s/\@type\@/enum/g; }
	    if ($flags) { $prod =~ s/\@Type\@/Flags/g; } else { $prod =~ s/\@Type\@/Enum/g; }
	    if ($flags) { $prod =~ s/\@TYPE\@/FLAGS/g; } else { $prod =~ s/\@TYPE\@/ENUM/g; }
	    $prod =~ s/\\a/\a/g; $prod =~ s/\\b/\b/g; $prod =~ s/\\t/\t/g; $prod =~ s/\\n/\n/g;
	    $prod =~ s/\\f/\f/g; $prod =~ s/\\r/\r/g;
            chomp ($prod);

	    print "$prod\n";
	}

	if (length($vhead)) {
	    my $prod = $vhead;

	    $prod =~ s/\@enum_name\@/$enumsym/g;
            $prod =~ s/\@EnumName\@/$enumname/g;
            $prod =~ s/\@ENUMSHORT\@/$enumshort/g;
            $prod =~ s/\@ENUMNAME\@/$enumlong/g;
	    $prod =~ s/\@ENUMPREFIX\@/$enumname_prefix/g;
	    if ($flags) { $prod =~ s/\@type\@/flags/g; } else { $prod =~ s/\@type\@/enum/g; }
	    if ($flags) { $prod =~ s/\@Type\@/Flags/g; } else { $prod =~ s/\@Type\@/Enum/g; }
	    if ($flags) { $prod =~ s/\@TYPE\@/FLAGS/g; } else { $prod =~ s/\@TYPE\@/ENUM/g; }
            $prod =~ s/\\a/\a/g; $prod =~ s/\\b/\b/g; $prod =~ s/\\t/\t/g; $prod =~ s/\\n/\n/g;
            $prod =~ s/\\f/\f/g; $prod =~ s/\\r/\r/g;
            chomp ($prod);
	    
            print "$prod\n";
	}

	if (length($vprod)) {
	    my $prod = $vprod;
            my $next_num = 0;
	    
	    $prod =~ s/\\a/\a/g; $prod =~ s/\\b/\b/g; $prod =~ s/\\t/\t/g; $prod =~ s/\\n/\n/g;
	    $prod =~ s/\\f/\f/g; $prod =~ s/\\r/\r/g;
	    for (@entries) {
		my ($name,$num,$nick) = @{$_};
		my $tmp_prod = $prod;

                if ($prod =~ /\@valuenum\@/) {
                    # only attempt to eval the value if it is requested
                    # this prevents us from throwing errors otherwise
                    if (defined $num) {
                        # use sandboxed perl evaluation as a reasonable
                        # approximation to C constant folding
                        $num = $sandbox->reval ($num);

                        # make sure it parsed to an integer
                        if (!defined $num or $num !~ /^-?\d+$/) {
                            die "Unable to parse enum value '$num'";
                        }
                    } else {
                        $num = $next_num;
                    }

                    $tmp_prod =~ s/\@valuenum\@/$num/g;
                    $next_num = $num + 1;
                }

		$tmp_prod =~ s/\@VALUENAME\@/$name/g;
		$tmp_prod =~ s/\@valuenick\@/$nick/g;
		if ($flags) { $tmp_prod =~ s/\@type\@/flags/g; } else { $tmp_prod =~ s/\@type\@/enum/g; }
		if ($flags) { $tmp_prod =~ s/\@Type\@/Flags/g; } else { $tmp_prod =~ s/\@Type\@/Enum/g; }
		if ($flags) { $tmp_prod =~ s/\@TYPE\@/FLAGS/g; } else { $tmp_prod =~ s/\@TYPE\@/ENUM/g; }
		chomp ($tmp_prod);

		print "$tmp_prod\n";
	    }
	}

	if (length($vtail)) {
	    my $prod = $vtail;

	    $prod =~ s/\@enum_name\@/$enumsym/g;
            $prod =~ s/\@EnumName\@/$enumname/g;
            $prod =~ s/\@ENUMSHORT\@/$enumshort/g;
            $prod =~ s/\@ENUMNAME\@/$enumlong/g;
	    $prod =~ s/\@ENUMPREFIX\@/$enumname_prefix/g;
	    if ($flags) { $prod =~ s/\@type\@/flags/g; } else { $prod =~ s/\@type\@/enum/g; }
	    if ($flags) { $prod =~ s/\@Type\@/Flags/g; } else { $prod =~ s/\@Type\@/Enum/g; }
	    if ($flags) { $prod =~ s/\@TYPE\@/FLAGS/g; } else { $prod =~ s/\@TYPE\@/ENUM/g; }
            $prod =~ s/\\a/\a/g; $prod =~ s/\\b/\b/g; $prod =~ s/\\t/\t/g; $prod =~ s/\\n/\n/g;
            $prod =~ s/\\f/\f/g; $prod =~ s/\\r/\r/g;
            chomp ($prod);
	    
            print "$prod\n";
	}
    }
}

if (length($ftail)) {
    my $prod = $ftail;
    my $base = basename ($ARGV);

    $prod =~ s/\@filename\@/$ARGV/g;
    $prod =~ s/\@basename\@/$base/g;
    $prod =~ s/\\a/\a/g; $prod =~ s/\\b/\b/g; $prod =~ s/\\t/\t/g; $prod =~ s/\\n/\n/g;
    $prod =~ s/\\f/\f/g; $prod =~ s/\\r/\r/g;
    chomp ($prod);
		
    print "$prod\n";
}

# put auto-generation comment
{
    my $comment = $comment_tmpl;
    $comment =~ s/\@comment\@/Generated data ends here/;
    print "\n" . $comment . "\n\n";
}
