# Supplementary material for: CMPF: Class-switching minimized pathfinding in metabolic networks
Source: BMC Bioinformatics. 2012 Dec 7;13(Suppl 17):S17. doi: 10.1186/1471-2105-13-S17-S17 (PMC3521384; doi:10.1186/1471-2105-13-S17-S17)
Supplement: Additional file 1 — Software package for CMPF. [file 1471-2105-13-S17-S17-S1.ZIP › lib/Graphviz.ini]

[Graphviz]
Version=XXX
