# Supplementary material for: CMPF: Class-switching minimized pathfinding in metabolic networks
Source: BMC Bioinformatics. 2012 Dec 7;13(Suppl 17):S17. doi: 10.1186/1471-2105-13-S17-S17 (PMC3521384; doi:10.1186/1471-2105-13-S17-S17)
Supplement: Additional file 1 — Software package for CMPF. [file 1471-2105-13-S17-S17-S1.ZIP › lib/props.txt]

Damping	"0.99"	GRAPH	NEATO
Epsilon	""	GRAPH	NEATO
URL	""	ANY_ELEMENT	ALL_ENGINES
arrowhead	"normal"	EDGE	ALL_ENGINES
arrowsize	"1.0"	EDGE	ALL_ENGINES
arrowtail	"normal"	EDGE	ALL_ENGINES
bb	""	GRAPH	ALL_ENGINES
bgcolor	""	GRAPH Or CLUSTER	ALL_ENGINES
bottomlabel	""	NODE	ALL_ENGINES
center	"false"	GRAPH	ALL_ENGINES
clusterrank	"local"	GRAPH	DOT
color	"black"	EDGE Or NODE Or CLUSTER	ALL_ENGINES
comment	""	EDGE Or NODE Or GRAPH	ALL_ENGINES
compound	"false"	GRAPH	DOT
concentrate	"false"	GRAPH	DOT
constraint	"true"	EDGE	DOT
decorate	"false"	EDGE	ALL_ENGINES
dir	"forward"	EDGE	ALL_ENGINES
distortion	"0.0"	NODE	ALL_ENGINES
fillcolor	"lightgrey"	NODE Or CLUSTER	ALL_ENGINES
fixedsize	"false"	NODE	ALL_ENGINES
fontcolor	"black"	EDGE Or NODE Or GRAPH Or CLUSTER	ALL_ENGINES
fontname	"Times-Roman"	EDGE Or NODE Or GRAPH Or CLUSTER	ALL_ENGINES
fontpath	""	GRAPH	ALL_ENGINES
fontsize	"14.0"	EDGE Or NODE Or GRAPH Or CLUSTER	ALL_ENGINES
group	""	NODE	DOT
headURL	""	EDGE	ALL_ENGINES
headlabel	""	EDGE	ALL_ENGINES
headport	"center"	EDGE	ALL_ENGINES
height	"0.5"	NODE	ALL_ENGINES
label	""	EDGE Or NODE Or GRAPH Or CLUSTER	ALL_ENGINES
labelangle	"-25.0"	EDGE	ALL_ENGINES
labeldistance	"1.0"	EDGE	ALL_ENGINES
labelfloat	"false"	EDGE	ALL_ENGINES
labelfontcolor	"black"	EDGE	ALL_ENGINES
labelfontname	"Times-Roman"	EDGE	ALL_ENGINES
labelfontsize	"11.0"	EDGE	ALL_ENGINES
labeljust	""	ANY_ELEMENT	DOT
labelloc	"t"	GRAPH Or CLUSTER	DOT
layer	""	EDGE Or NODE	ALL_ENGINES
layers	""	GRAPH	ALL_ENGINES
len	"1.0"	EDGE	NEATO
lhead	""	EDGE	DOT
lp	""	EDGE Or GRAPH Or CLUSTER	ALL_ENGINES
ltail	""	EDGE	DOT
margin	""	GRAPH	ALL_ENGINES
maxiter	""	GRAPH	NEATO
mclimit	"1.0"	GRAPH	DOT
minlen	"1"	EDGE	DOT
model	""	GRAPH	NEATO
nodesep	"0.25"	GRAPH	DOT
normalize	"false"	GRAPH	NEATO
nslimit	""	GRAPH	DOT
ordering	""	GRAPH	DOT
orientation	"0.0"	NODE	ALL_ENGINES
orientation	""	GRAPH	ALL_ENGINES
overlap	""	GRAPH	NEATO
pack	"false"	GRAPH	NEATO
page	""	GRAPH	ALL_ENGINES
pagedir	""	GRAPH	ALL_ENGINES
pencolor	"black"	CLUSTER	ALL_ENGINES
peripheries	"0"	NODE	ALL_ENGINES
pin	"false"	NODE	NEATO
pos	""	EDGE Or NODE	ALL_ENGINES
quantum	"0.0"	GRAPH	ALL_ENGINES
rank	""	SUBGRAPH	DOT
rankdir	""	GRAPH	DOT
ranksep	""	GRAPH	ALL_ENGINES
ratio	""	GRAPH	ALL_ENGINES
rects	""	NODE	ALL_ENGINES
regular	"false"	NODE	ALL_ENGINES
remincross	"false"	GRAPH	DOT
rotate	"0"	GRAPH	ALL_ENGINES
samehead	""	EDGE	DOT
sametail	""	EDGE	DOT
samplepoints	"8"	GRAPH	ALL_ENGINES
searchsize	"30"	GRAPH	DOT
sep	"0.01"	GRAPH	NEATO
shape	"ellipse"	NODE	ALL_ENGINES
shapefile	""	NODE	ALL_ENGINES
showboxes	"0"	EDGE Or NODE Or GRAPH	DOT
sides	"4"	NODE	ALL_ENGINES
size	""	GRAPH	ALL_ENGINES
skew	"0.0"	NODE	ALL_ENGINES
splines	"false"	GRAPH	NEATO
start	""	GRAPH	ALL_ENGINES
style	""	EDGE Or NODE	ALL_ENGINES
stylesheet	""	GRAPH	ALL_ENGINES
tailURL	""	EDGE	ALL_ENGINES
taillabel	""	EDGE	ALL_ENGINES
tailport	"center"	EDGE	ALL_ENGINES
toplabel	""	NODE	ALL_ENGINES
vertices	""	NODE	ALL_ENGINES
voro_margin	"0.05"	GRAPH	NEATO
weight	""	EDGE	DOT Or NEATO
width	"0.75"	NODE	ALL_ENGINES
z	"0.0"	NODE	ALL_ENGINES
