# Supplementary material for: CMPF: Class-switching minimized pathfinding in metabolic networks
Source: BMC Bioinformatics. 2012 Dec 7;13(Suppl 17):S17. doi: 10.1186/1471-2105-13-S17-S17 (PMC3521384; doi:10.1186/1471-2105-13-S17-S17)
Supplement: Additional file 1 — Software package for CMPF. [file 1471-2105-13-S17-S17-S1.ZIP › pathscores.txt]

rn00908	rn00231	0.804812834
rn00908	rn00909	0.868005739
rn00908	rn00232	0.828431373
rn00908	rn00903	0.804430863
rn00908	rn00904	0.883107089
rn00908	rn00230	0.818830011
rn00908	rn00531	0.975044563
rn00908	rn00905	0.793343653
rn00908	rn00710	0.790143084
rn00908	rn00906	0.845148316
rn00908	rn01040	0.887622549
rn00908	rn00430	0.807113543
rn00908	rn00532	1
rn00908	rn00534	1
rn00908	rn00860	0.810568295
rn00908	rn00330	0.791965567
rn00908	rn00331	0.716112532
rn00908	rn00660	0.818014706
rn00908	rn00140	0.833965844
rn00908	rn00910	0.819852941
rn00908	rn00040	0.850953895
rn00908	rn00290	0.855285592
rn00908	rn01051	0.896268185
rn00908	rn00540	0.826330532
rn00908	rn00240	0.777941176
rn00908	rn00720	0.819993571
rn00908	rn00340	0.845588235
rn00908	rn00440	0.833467634
rn00908	rn00130	0.836034414
rn00908	rn00650	0.822595705
rn00908	rn01055	0.841176471
rn00908	rn00790	0.762352941
rn00908	rn00791	0.948134092
rn00908	rn01053	0.880392157
rn00908	rn00920	0.746078431
rn00908	rn01058	0.7586727
rn00908	rn01057	0.921945701
rn00908	rn01056	0.896268185
rn00908	rn00030	0.777089783
rn00908	rn00980	0.908918406
rn00908	rn00550	0.834612106
rn00908	rn00982	0.883832778
rn00908	rn00981	0.758010521
rn00908	rn00350	0.841698147
rn00908	rn00983	0.771836007
rn00908	rn00351	0.872855392
rn00908	rn00410	0.814241486
rn00908	rn00680	0.803400083
rn00908	rn00785	0.82745098
rn00908	rn00020	0.785681715
rn00908	rn00780	0.783637593
rn00908	rn00564	0.805429864
rn00908	rn00563	0.93872549
rn00908	rn00970	0.905031892
rn00908	rn00562	0.829946524
rn00908	rn00561	0.831407563
rn00908	rn00604	0.975490196
rn00908	rn00363	0.855462185
rn00908	rn00364	0.841568627
rn00908	rn00603	0.966386555
rn00908	rn00600	0.780658026
rn00908	rn00601	1
rn00908	rn00360	0.819195046
rn00908	rn00361	0.924664603
rn00908	rn00565	0.775135586
rn00908	rn00362	0.811764706
rn00908	rn00670	0.859943978
rn00908	rn00010	0.818627451
rn00908	rn00770	0.797794118
rn00908	rn00902	0.831407563
rn00908	rn00901	0.839184061
rn00908	rn00900	0.818014706
rn00908	rn00052	0.790045249
rn00908	rn00051	0.854072398
rn00908	rn00053	0.782271242
rn00908	rn00625	0.887605042
rn00908	rn00270	0.794117647
rn00908	rn00624	0.876608456
rn00908	rn00473	0.803921569
rn00908	rn00627	0.784759358
rn00908	rn00626	0.91851286
rn00908	rn00471	0.754901961
rn00908	rn00621	0.885190918
rn00908	rn00950	0.845938375
rn00908	rn00760	0.765522876
rn00908	rn00620	0.787022704
rn00908	rn00472	0.825980392
rn00908	rn00623	0.874920936
rn00908	rn00622	0.879951981
rn00908	rn00100	0.849264706
rn00908	rn00500	0.840985175
rn00908	rn00402	0.739750446
rn00908	rn00400	0.829946524
rn00908	rn00401	0.831407563
rn00908	rn00062	0.901960784
rn00908	rn00061	0.823835784
rn00908	rn00280	0.859068627
rn00908	rn00965	0.87745098
rn00908	rn00281	0.732352941
rn00908	rn00966	0.890196078
rn00908	rn00300	0.809368192
rn00908	rn00480	0.854802681
rn00908	rn00750	0.795665635
rn00908	rn00960	0.880331514
rn00908	rn00380	0.790957705
rn00908	rn00514	0.951820728
rn00908	rn00510	0.926301555
rn00908	rn00512	1
rn00908	rn00513	0.978568171
rn00908	rn00250	0.788383278
rn00908	rn00253	0.764249886
rn00908	rn00643	0.857843137
rn00908	rn00642	0.773420479
rn00908	rn00450	0.754693367
rn00908	rn00930	0.824007652
rn00908	rn00311	0.819004525
rn00908	rn00740	0.766825649
rn00908	rn00310	0.794235767
rn00908	rn00071	0.762745098
rn00908	rn00072	0.908963585
rn00908	rn00592	0.786387632
rn00908	rn00830	0.828545372
rn00908	rn00590	0.886500754
rn00908	rn00120	0.819993571
rn00908	rn00591	0.791372549
rn00908	rn00640	0.810067311
rn00908	rn00523	0.874509804
rn00908	rn00524	0.764705882
rn00908	rn00521	0.834612106
rn00908	rn00522	0.90629275
rn00908	rn00260	0.83035911
rn00908	rn00520	0.819703491
rn00908	rn00941	0.84448952
rn00908	rn00633	0.885190918
rn00908	rn00942	0.964767157
rn00908	rn00460	0.794117647
rn00908	rn00940	0.820728291
rn00908	rn00945	0.819004525
rn00908	rn00943	0.838669645
rn00908	rn00944	0.843137255
rn00908	rn00630	0.81092437
rn00908	rn00730	0.807282913
rn00231	rn00909	0.895232816
rn00231	rn00232	0.77540107
rn00231	rn00903	0.795454545
rn00231	rn00904	0.807255245
rn00231	rn00230	0.811983471
rn00231	rn00531	0.886363636
rn00231	rn00905	0.85645933
rn00231	rn00710	0.782555283
rn00231	rn00906	0.810994561
rn00231	rn01040	0.826136364
rn00231	rn00430	0.725158562
rn00231	rn00532	1
rn00231	rn00534	1
rn00231	rn00860	0.744478685
rn00231	rn00330	0.705284553
rn00231	rn00331	0.822134387
rn00231	rn00660	0.701704545
rn00231	rn00140	0.812683284
rn00231	rn00910	0.804450758
rn00231	rn00040	0.823095823
rn00231	rn00290	0.731225296
rn00231	rn01051	0.84457478
rn00231	rn00540	0.861471861
rn00231	rn00240	0.833636364
rn00231	rn00720	0.721684054
rn00231	rn00340	0.699197861
rn00231	rn00440	0.763387298
rn00231	rn00130	0.693877551
rn00231	rn00650	0.724025974
rn00231	rn01055	0.763636364
rn00231	rn00790	0.738181818
rn00231	rn00791	0.961143695
rn00231	rn01053	0.709090909
rn00231	rn00920	0.782575758
rn00231	rn01058	0.632867133
rn00231	rn01057	0.844405594
rn00231	rn01056	0.84457478
rn00231	rn00030	0.842503987
rn00231	rn00980	0.887585533
rn00231	rn00550	0.83201581
rn00231	rn00982	0.890222985
rn00231	rn00981	0.720620843
rn00231	rn00350	0.726855713
rn00231	rn00983	0.707792208
rn00231	rn00351	0.846590909
rn00231	rn00410	0.716507177
rn00231	rn00680	0.747582205
rn00231	rn00785	0.831818182
rn00231	rn00020	0.725158562
rn00231	rn00780	0.760188088
rn00231	rn00564	0.679487179
rn00231	rn00563	0.869318182
rn00231	rn00970	0.884994524
rn00231	rn00562	0.713636364
rn00231	rn00561	0.810064935
rn00231	rn00604	0.962566845
rn00231	rn00363	0.814935065
rn00231	rn00364	0.770909091
rn00231	rn00603	0.953463203
rn00231	rn00600	0.875192604
rn00231	rn00601	1
rn00231	rn00360	0.664114833
rn00231	rn00361	0.888038278
rn00231	rn00565	0.799806576
rn00231	rn00362	0.771122995
rn00231	rn00670	0.835343228
rn00231	rn00010	0.720454545
rn00231	rn00770	0.767992424
rn00231	rn00902	0.778409091
rn00231	rn00901	0.784457478
rn00231	rn00900	0.734848485
rn00231	rn00052	0.787062937
rn00231	rn00051	0.825174825
rn00231	rn00053	0.821969697
rn00231	rn00625	0.778409091
rn00231	rn00270	0.696078431
rn00231	rn00624	0.733664773
rn00231	rn00473	0.895721925
rn00231	rn00627	0.754545455
rn00231	rn00626	0.853896104
rn00231	rn00471	0.78219697
rn00231	rn00621	0.784688995
rn00231	rn00950	0.730710466
rn00231	rn00760	0.762626263
rn00231	rn00620	0.736244019
rn00231	rn00472	0.809090909
rn00231	rn00623	0.846041056
rn00231	rn00622	0.769480519
rn00231	rn00100	0.762626263
rn00231	rn00500	0.827050998
rn00231	rn00402	0.818181818
rn00231	rn00400	0.777272727
rn00231	rn00401	0.715097403
rn00231	rn00062	0.77540107
rn00231	rn00061	0.786221591
rn00231	rn00280	0.786221591
rn00231	rn00965	0.85026738
rn00231	rn00281	0.682954545
rn00231	rn00966	0.856951872
rn00231	rn00300	0.712121212
rn00231	rn00480	0.854718067
rn00231	rn00750	0.811004785
rn00231	rn00960	0.749062793
rn00231	rn00380	0.731404959
rn00231	rn00514	1
rn00231	rn00510	0.968652038
rn00231	rn00512	1
rn00231	rn00513	0.96564482
rn00231	rn00250	0.710548885
rn00231	rn00253	0.725158562
rn00231	rn00643	0.78030303
rn00231	rn00642	0.67003367
rn00231	rn00450	0.799806576
rn00231	rn00930	0.755543237
rn00231	rn00311	0.715617716
rn00231	rn00740	0.782555283
rn00231	rn00310	0.712486309
rn00231	rn00071	0.761038961
rn00231	rn00072	0.649350649
rn00231	rn00592	0.676573427
rn00231	rn00830	0.828224101
rn00231	rn00590	0.883449883
rn00231	rn00120	0.783532042
rn00231	rn00591	0.829090909
rn00231	rn00640	0.728290366
rn00231	rn00523	0.830808081
rn00231	rn00524	0.739750446
rn00231	rn00521	0.798418972
rn00231	rn00522	0.857293869
rn00231	rn00260	0.744892748
rn00231	rn00520	0.75886918
rn00231	rn00941	0.829153605
rn00231	rn00633	0.784688995
rn00231	rn00942	0.969460227
rn00231	rn00460	0.84959893
rn00231	rn00940	0.707792208
rn00231	rn00945	0.822261072
rn00231	rn00943	0.82566168
rn00231	rn00944	0.837344029
rn00231	rn00630	0.770562771
rn00231	rn00730	0.814935065
rn00909	rn00232	0.865494978
rn00909	rn00903	0.887868229
rn00909	rn00904	0.897983114
rn00909	rn00230	0.90203588
rn00909	rn00531	0.972653363
rn00909	rn00905	0.873234917
rn00909	rn00710	0.871456823
rn00909	rn00906	0.884719616
rn00909	rn01040	0.90777439
rn00909	rn00430	0.928530913
rn00909	rn00532	1
rn00909	rn00534	1
rn00909	rn00860	0.894860135
rn00909	rn00330	0.902439024
rn00909	rn00331	0.796394486
rn00909	rn00660	0.909552846
rn00909	rn00140	0.9188631
rn00909	rn00910	0.895579268
rn00909	rn00040	0.905240606
rn00909	rn00290	0.884676564
rn00909	rn01051	0.943351692
rn00909	rn00540	0.951800232
rn00909	rn00240	0.896829268
rn00909	rn00720	0.898040784
rn00909	rn00340	0.921807747
rn00909	rn00440	0.904777815
rn00909	rn00130	0.896217023
rn00909	rn00650	0.899341851
rn00909	rn01055	0.855691057
rn00909	rn00790	0.88902439
rn00909	rn00791	0.915027537
rn00909	rn01053	0.875609756
rn00909	rn00920	0.876829268
rn00909	rn01058	0.898686679
rn00909	rn01057	0.922998749
rn00909	rn01056	0.886703383
rn00909	rn00030	0.895164741
rn00909	rn00980	0.91214267
rn00909	rn00550	0.907741251
rn00909	rn00982	0.915439485
rn00909	rn00981	0.829268293
rn00909	rn00350	0.899306333
rn00909	rn00983	0.887868229
rn00909	rn00351	0.86089939
rn00909	rn00410	0.874197689
rn00909	rn00680	0.894914375
rn00909	rn00785	0.954471545
rn00909	rn00020	0.904707884
rn00909	rn00780	0.911690496
rn00909	rn00564	0.88836773
rn00909	rn00563	0.966971545
rn00909	rn00970	0.963561563
rn00909	rn00562	0.893569845
rn00909	rn00561	0.915505226
rn00909	rn00604	0.973098996
rn00909	rn00363	0.867595819
rn00909	rn00364	0.866829268
rn00909	rn00603	0.963995354
rn00909	rn00600	0.896651509
rn00909	rn00601	1
rn00909	rn00360	0.895250321
rn00909	rn00361	0.912708601
rn00909	rn00565	0.885832901
rn00909	rn00362	0.891535151
rn00909	rn00670	0.910403186
rn00909	rn00010	0.897357724
rn00909	rn00770	0.886941057
rn00909	rn00902	0.87325784
rn00909	rn00901	0.89870181
rn00909	rn00900	0.864329268
rn00909	rn00052	0.880675422
rn00909	rn00051	0.906973108
rn00909	rn00053	0.885162602
rn00909	rn00625	0.93662892
rn00909	rn00270	0.897417504
rn00909	rn00624	0.903391768
rn00909	rn00473	0.958393113
rn00909	rn00627	0.899556541
rn00909	rn00626	0.906556858
rn00909	rn00471	0.834857724
rn00909	rn00621	0.873234917
rn00909	rn00950	0.918015987
rn00909	rn00760	0.885162602
rn00909	rn00620	0.887355584
rn00909	rn00472	0.81402439
rn00909	rn00623	0.89870181
rn00909	rn00622	0.888003982
rn00909	rn00100	0.866023035
rn00909	rn00500	0.945121951
rn00909	rn00402	0.825388027
rn00909	rn00400	0.872283814
rn00909	rn00401	0.915505226
rn00909	rn00062	0.892395983
rn00909	rn00061	0.89996189
rn00909	rn00280	0.939977134
rn00909	rn00965	0.946197991
rn00909	rn00281	0.87652439
rn00909	rn00966	0.909612626
rn00909	rn00300	0.892728094
rn00909	rn00480	0.907378821
rn00909	rn00750	0.895164741
rn00909	rn00960	0.913251194
rn00909	rn00380	0.90203588
rn00909	rn00514	1
rn00909	rn00510	0.979184188
rn00909	rn00512	1
rn00909	rn00513	0.976176971
rn00909	rn00250	0.870225495
rn00909	rn00253	0.857061826
rn00909	rn00643	0.869579946
rn00909	rn00642	0.877145438
rn00909	rn00450	0.885832901
rn00909	rn00930	0.853658537
rn00909	rn00311	0.924953096
rn00909	rn00740	0.845748187
rn00909	rn00310	0.908903908
rn00909	rn00071	0.883972125
rn00909	rn00072	0.856271777
rn00909	rn00592	0.869136961
rn00909	rn00830	0.880884855
rn00909	rn00590	0.906973108
rn00909	rn00120	0.87764894
rn00909	rn00591	0.83902439
rn00909	rn00640	0.86239534
rn00909	rn00523	0.883468835
rn00909	rn00524	0.868005739
rn00909	rn00521	0.884676564
rn00909	rn00522	0.909954623
rn00909	rn00260	0.910934503
rn00909	rn00520	0.902439024
rn00909	rn00941	0.89234651
rn00909	rn00633	0.873234917
rn00909	rn00942	1
rn00909	rn00460	0.863163558
rn00909	rn00940	0.887868229
rn00909	rn00945	0.874921826
rn00909	rn00943	0.888854585
rn00909	rn00944	0.890004782
rn00909	rn00630	0.891114983
rn00909	rn00730	0.894076655
rn00232	rn00903	0.851604278
rn00232	rn00904	0.843891403
rn00232	rn00230	0.755104521
rn00232	rn00531	0.970142602
rn00232	rn00905	0.80495356
rn00232	rn00710	0.802464229
rn00232	rn00906	0.810206134
rn00232	rn01040	0.832352941
rn00232	rn00430	0.841997264
rn00232	rn00532	1
rn00232	rn00534	1
rn00232	rn00860	0.807161848
rn00232	rn00330	0.774748924
rn00232	rn00331	0.781329923
rn00232	rn00660	0.824142157
rn00232	rn00140	0.831356736
rn00232	rn00910	0.820772059
rn00232	rn00040	0.828298887
rn00232	rn00290	0.820971867
rn00232	rn01051	0.876660342
rn00232	rn00540	0.973389356
rn00232	rn00240	0.802941176
rn00232	rn00720	0.816779171
rn00232	rn00340	0.801470588
rn00232	rn00440	0.849113618
rn00232	rn00130	0.801920768
rn00232	rn00650	0.841503268
rn00232	rn01055	0.749019608
rn00232	rn00790	0.802352941
rn00232	rn00791	0.907495256
rn00232	rn01053	0.741176471
rn00232	rn00920	0.861764706
rn00232	rn01058	0.787330317
rn00232	rn01057	0.802978884
rn00232	rn01056	0.845825427
rn00232	rn00030	0.765221878
rn00232	rn00980	0.859424415
rn00232	rn00550	0.846547315
rn00232	rn00982	0.805771365
rn00232	rn00981	0.730989957
rn00232	rn00350	0.787776579
rn00232	rn00983	0.766806723
rn00232	rn00351	0.757352941
rn00232	rn00410	0.78869969
rn00232	rn00680	0.779724656
rn00232	rn00785	0.951960784
rn00232	rn00020	0.815663475
rn00232	rn00780	0.872210953
rn00232	rn00564	0.767722474
rn00232	rn00563	0.964460784
rn00232	rn00970	0.979270021
rn00232	rn00562	0.762032086
rn00232	rn00561	0.858193277
rn00232	rn00604	0.970588235
rn00232	rn00363	0.797058824
rn00232	rn00364	0.802352941
rn00232	rn00603	0.961484594
rn00232	rn00600	0.860917248
rn00232	rn00601	1
rn00232	rn00360	0.780340557
rn00232	rn00361	0.820278638
rn00232	rn00565	0.873279099
rn00232	rn00362	0.814705882
rn00232	rn00670	0.825630252
rn00232	rn00010	0.83872549
rn00232	rn00770	0.824142157
rn00232	rn00902	0.787289916
rn00232	rn00901	0.817836812
rn00232	rn00900	0.824142157
rn00232	rn00052	0.82081448
rn00232	rn00051	0.873303167
rn00232	rn00053	0.805147059
rn00232	rn00625	0.81092437
rn00232	rn00270	0.784313725
rn00232	rn00624	0.813878676
rn00232	rn00473	1
rn00232	rn00627	0.807486631
rn00232	rn00626	0.8092055
rn00232	rn00471	0.715686275
rn00232	rn00621	0.777089783
rn00232	rn00950	0.773109244
rn00232	rn00760	0.740196078
rn00232	rn00620	0.787151703
rn00232	rn00472	0.682352941
rn00232	rn00623	0.840607211
rn00232	rn00622	0.800720288
rn00232	rn00100	0.761846405
rn00232	rn00500	0.895982783
rn00232	rn00402	0.700534759
rn00232	rn00400	0.785828877
rn00232	rn00401	0.81092437
rn00232	rn00062	0.823529412
rn00232	rn00061	0.819852941
rn00232	rn00280	0.842371324
rn00232	rn00965	0.852941176
rn00232	rn00281	0.836764706
rn00232	rn00966	0.876470588
rn00232	rn00300	0.832244009
rn00232	rn00480	0.852755026
rn00232	rn00750	0.78869969
rn00232	rn00960	0.781534263
rn00232	rn00380	0.792780749
rn00232	rn00514	1
rn00232	rn00510	0.976673428
rn00232	rn00512	1
rn00232	rn00513	0.973666211
rn00232	rn00250	0.758601554
rn00232	rn00253	0.789329685
rn00232	rn00643	0.799836601
rn00232	rn00642	0.800653595
rn00232	rn00450	0.847934919
rn00232	rn00930	0.784791966
rn00232	rn00311	0.834841629
rn00232	rn00740	0.802464229
rn00232	rn00310	0.771970234
rn00232	rn00071	0.825210084
rn00232	rn00072	0.74789916
rn00232	rn00592	0.781108597
rn00232	rn00830	0.789329685
rn00232	rn00590	0.852187029
rn00232	rn00120	0.839681774
rn00232	rn00591	0.757058824
rn00232	rn00640	0.822651449
rn00232	rn00523	0.845098039
rn00232	rn00524	0.754901961
rn00232	rn00521	0.846547315
rn00232	rn00522	0.835841313
rn00232	rn00260	0.735789822
rn00232	rn00520	0.849832616
rn00232	rn00941	0.83637593
rn00232	rn00633	0.80495356
rn00232	rn00942	1
rn00232	rn00460	0.867647059
rn00232	rn00940	0.788006112
rn00232	rn00945	0.779788839
rn00232	rn00943	0.83172003
rn00232	rn00944	0.828431373
rn00232	rn00630	0.793417367
rn00232	rn00730	0.884033613
rn00903	rn00904	0.875686813
rn00903	rn00230	0.872491145
rn00903	rn00531	0.956709957
rn00903	rn00905	0.823137389
rn00903	rn00710	0.77992278
rn00903	rn00906	0.892329892
rn00903	rn01040	0.872564935
rn00903	rn00430	0.800664452
rn00903	rn00532	1
rn00903	rn00534	1
rn00903	rn00860	0.860224521
rn00903	rn00330	0.841621793
rn00903	rn00331	0.745906268
rn00903	rn00660	0.797077922
rn00903	rn00140	0.905268119
rn00903	rn00910	0.836174242
rn00903	rn00040	0.880747631
rn00903	rn00290	0.826369283
rn00903	rn01051	0.886887306
rn00903	rn00540	0.908008658
rn00903	rn00240	0.839090909
rn00903	rn00720	0.809027039
rn00903	rn00340	0.847689076
rn00903	rn00440	0.866571784
rn00903	rn00130	0.87244898
rn00903	rn00650	0.826839827
rn00903	rn01055	0.861038961
rn00903	rn00790	0.785584416
rn00903	rn00791	0.954754922
rn00903	rn01053	0.774025974
rn00903	rn00920	0.807251082
rn00903	rn01058	0.775224775
rn00903	rn01057	0.932109557
rn00903	rn01056	0.864264767
rn00903	rn00030	0.801549328
rn00903	rn00980	0.916911046
rn00903	rn00550	0.843732355
rn00903	rn00982	0.921526587
rn00903	rn00981	0.775736459
rn00903	rn00350	0.878112713
rn00903	rn00983	0.831168831
rn00903	rn00351	0.823051948
rn00903	rn00410	0.816814764
rn00903	rn00680	0.822810169
rn00903	rn00785	0.880519481
rn00903	rn00020	0.782543038
rn00903	rn00780	0.786386028
rn00903	rn00564	0.845154845
rn00903	rn00563	0.94534632
rn00903	rn00970	0.924894383
rn00903	rn00562	0.828571429
rn00903	rn00561	0.830357143
rn00903	rn00604	0.978800611
rn00903	rn00363	0.854545455
rn00903	rn00364	0.818571429
rn00903	rn00603	0.96969697
rn00903	rn00600	0.83535109
rn00903	rn00601	1
rn00903	rn00360	0.847163363
rn00903	rn00361	0.894190021
rn00903	rn00565	0.811550152
rn00903	rn00362	0.814362108
rn00903	rn00670	0.849721707
rn00903	rn00010	0.822077922
rn00903	rn00770	0.780167749
rn00903	rn00902	0.768668831
rn00903	rn00901	0.912651864
rn00903	rn00900	0.813988095
rn00903	rn00052	0.843956044
rn00903	rn00051	0.858058608
rn00903	rn00053	0.825306638
rn00903	rn00625	0.861201299
rn00903	rn00270	0.863254393
rn00903	rn00624	0.875202922
rn00903	rn00473	0.820473644
rn00903	rn00627	0.834415584
rn00903	rn00626	0.896103896
rn00903	rn00471	0.726731602
rn00903	rn00621	0.84278879
rn00903	rn00950	0.893048128
rn00903	rn00760	0.811868687
rn00903	rn00620	0.790840738
rn00903	rn00472	0.779545455
rn00903	rn00623	0.854419774
rn00903	rn00622	0.866419295
rn00903	rn00100	0.85218254
rn00903	rn00500	0.886680393
rn00903	rn00402	0.853896104
rn00903	rn00400	0.828571429
rn00903	rn00401	0.861201299
rn00903	rn00062	0.851604278
rn00903	rn00061	0.814021916
rn00903	rn00280	0.828327922
rn00903	rn00965	0.957601222
rn00903	rn00281	0.734090909
rn00903	rn00966	0.925744843
rn00903	rn00300	0.810966811
rn00903	rn00480	0.884596416
rn00903	rn00750	0.816814764
rn00903	rn00960	0.883518543
rn00903	rn00380	0.861865407
rn00903	rn00514	1
rn00903	rn00510	0.969771608
rn00903	rn00512	1
rn00903	rn00513	0.981878587
rn00903	rn00250	0.792942906
rn00903	rn00253	0.800664452
rn00903	rn00643	0.857323232
rn00903	rn00642	0.6998557
rn00903	rn00450	0.811550152
rn00903	rn00930	0.794425087
rn00903	rn00311	0.864801865
rn00903	rn00740	0.75991576
rn00903	rn00310	0.837271163
rn00903	rn00071	0.795454545
rn00903	rn00072	0.788961039
rn00903	rn00592	0.790584416
rn00903	rn00830	0.818785865
rn00903	rn00590	0.883866134
rn00903	rn00120	0.794336811
rn00903	rn00591	0.761558442
rn00903	rn00640	0.804613297
rn00903	rn00523	0.911976912
rn00903	rn00524	0.820728291
rn00903	rn00521	0.826369283
rn00903	rn00522	0.91384778
rn00903	rn00260	0.842550708
rn00903	rn00520	0.873297434
rn00903	rn00941	0.914315569
rn00903	rn00633	0.84278879
rn00903	rn00942	0.985693994
rn00903	rn00460	0.861535523
rn00903	rn00940	0.857142857
rn00903	rn00945	0.884115884
rn00903	rn00943	0.910241657
rn00903	rn00944	0.902215432
rn00903	rn00630	0.800865801
rn00903	rn00730	0.833766234
rn00904	rn00230	0.919540687
rn00904	rn00531	0.940122378
rn00904	rn00905	0.838309717
rn00904	rn00710	0.835109148
rn00904	rn00906	0.900106838
rn00904	rn01040	0.867307692
rn00904	rn00430	0.802772809
rn00904	rn00532	1
rn00904	rn00534	1
rn00904	rn00860	0.900776836
rn00904	rn00330	0.866909006
rn00904	rn00331	0.761078595
rn00904	rn00660	0.832532051
rn00904	rn00140	0.920440447
rn00904	rn00910	0.879807692
rn00904	rn00040	0.895919958
rn00904	rn00290	0.827550167
rn00904	rn01051	0.916253102
rn00904	rn00540	0.966575092
rn00904	rn00240	0.892115385
rn00904	rn00720	0.843947037
rn00904	rn00340	0.878393665
rn00904	rn00440	0.895086934
rn00904	rn00130	0.881083203
rn00904	rn00650	0.847069597
rn00904	rn01055	0.849679487
rn00904	rn00790	0.866730769
rn00904	rn00791	0.937189826
rn00904	rn01053	0.780769231
rn00904	rn00920	0.855448718
rn00904	rn01058	0.826923077
rn00904	rn01057	0.935897436
rn00904	rn01056	0.853442928
rn00904	rn00030	0.864203779
rn00904	rn00980	0.928711745
rn00904	rn00550	0.905936455
rn00904	rn00982	0.923802612
rn00904	rn00981	0.829971857
rn00904	rn00350	0.887261821
rn00904	rn00983	0.864385614
rn00904	rn00351	0.836538462
rn00904	rn00410	0.837044534
rn00904	rn00680	0.858224223
rn00904	rn00785	0.961858974
rn00904	rn00020	0.786337209
rn00904	rn00780	0.889754642
rn00904	rn00564	0.876602564
rn00904	rn00563	0.948717949
rn00904	rn00970	0.978336423
rn00904	rn00562	0.861013986
rn00904	rn00561	0.903846154
rn00904	rn00604	0.980486425
rn00904	rn00363	0.866346154
rn00904	rn00364	0.851923077
rn00904	rn00603	0.971382784
rn00904	rn00600	0.880459583
rn00904	rn00601	1
rn00904	rn00360	0.838866397
rn00904	rn00361	0.899291498
rn00904	rn00565	0.860986088
rn00904	rn00362	0.839649321
rn00904	rn00670	0.894917582
rn00904	rn00010	0.868589744
rn00904	rn00770	0.817307692
rn00904	rn00902	0.89010989
rn00904	rn00901	0.871277916
rn00904	rn00900	0.832532051
rn00904	rn00052	0.9
rn00904	rn00051	0.921474359
rn00904	rn00053	0.858974359
rn00904	rn00625	0.89010989
rn00904	rn00270	0.87377451
rn00904	rn00624	0.904146635
rn00904	rn00473	0.931561086
rn00904	rn00627	0.869055944
rn00904	rn00626	0.886988012
rn00904	rn00471	0.794871795
rn00904	rn00621	0.82034413
rn00904	rn00950	0.882878151
rn00904	rn00760	0.870726496
rn00904	rn00620	0.840587045
rn00904	rn00472	0.791346154
rn00904	rn00623	0.845533499
rn00904	rn00622	0.849882261
rn00904	rn00100	0.858974359
rn00904	rn00500	0.93456848
rn00904	rn00402	0.77972028
rn00904	rn00400	0.861013986
rn00904	rn00401	0.89010989
rn00904	rn00062	0.843891403
rn00904	rn00061	0.848557692
rn00904	rn00280	0.848557692
rn00904	rn00965	0.941459276
rn00904	rn00281	0.809615385
rn00904	rn00966	0.903789593
rn00904	rn00300	0.831196581
rn00904	rn00480	0.899768744
rn00904	rn00750	0.850624157
rn00904	rn00960	0.870489691
rn00904	rn00380	0.874841068
rn00904	rn00514	1
rn00904	rn00510	0.986571618
rn00904	rn00512	1
rn00904	rn00513	0.983564401
rn00904	rn00250	0.814858491
rn00904	rn00253	0.852079606
rn00904	rn00643	0.85042735
rn00904	rn00642	0.72008547
rn00904	rn00450	0.876432079
rn00904	rn00930	0.829971857
rn00904	rn00311	0.858974359
rn00904	rn00740	0.853430353
rn00904	rn00310	0.848354958
rn00904	rn00071	0.844642857
rn00904	rn00072	0.675824176
rn00904	rn00592	0.826923077
rn00904	rn00830	0.835644007
rn00904	rn00590	0.899038462
rn00904	rn00120	0.85695145
rn00904	rn00591	0.776730769
rn00904	rn00640	0.840485075
rn00904	rn00523	0.904487179
rn00904	rn00524	0.868495475
rn00904	rn00521	0.890259197
rn00904	rn00522	0.925648479
rn00904	rn00260	0.854040622
rn00904	rn00520	0.893527205
rn00904	rn00941	0.894451813
rn00904	rn00633	0.838309717
rn00904	rn00942	0.987379808
rn00904	rn00460	0.890554299
rn00904	rn00940	0.886988012
rn00904	rn00945	0.876602564
rn00904	rn00943	0.888631938
rn00904	rn00944	0.912330317
rn00904	rn00630	0.838598901
rn00904	rn00730	0.923626374
rn00230	rn00531	0.961432507
rn00230	rn00905	0.878969117
rn00230	rn00710	0.700022336
rn00230	rn00906	0.924348379
rn00230	rn01040	0.916942149
rn00230	rn00430	0.810878339
rn00230	rn00532	1
rn00230	rn00534	1
rn00230	rn00860	0.833029836
rn00230	rn00330	0.786870927
rn00230	rn00331	0.71541502
rn00230	rn00660	0.767217631
rn00230	rn00140	0.902026126
rn00230	rn00910	0.766485882
rn00230	rn00040	0.88022113
rn00230	rn00290	0.804976644
rn00230	rn01051	0.858171154
rn00230	rn00540	0.887741047
rn00230	rn00240	0.643842975
rn00230	rn00720	0.741091993
rn00230	rn00340	0.758811376
rn00230	rn00440	0.846258349
rn00230	rn00130	0.870720189
rn00230	rn00650	0.782762692
rn00230	rn01055	0.875206612
rn00230	rn00790	0.745619835
rn00230	rn00791	0.898693682
rn00230	rn01053	0.729338843
rn00230	rn00920	0.750688705
rn00230	rn01058	0.787031151
rn00230	rn01057	0.933963764
rn00230	rn01056	0.898693682
rn00230	rn00030	0.741916775
rn00230	rn00980	0.933439972
rn00230	rn00550	0.834980237
rn00230	rn00982	0.911507875
rn00230	rn00981	0.820399113
rn00230	rn00350	0.851770415
rn00230	rn00983	0.766233766
rn00230	rn00351	0.841942149
rn00230	rn00410	0.780629259
rn00230	rn00680	0.782618252
rn00230	rn00785	0.887603306
rn00230	rn00020	0.700557371
rn00230	rn00780	0.829011114
rn00230	rn00564	0.841862683
rn00230	rn00563	0.950068871
rn00230	rn00970	0.878124067
rn00230	rn00562	0.854545455
rn00230	rn00561	0.882452774
rn00230	rn00604	0.981161886
rn00230	rn00363	0.834238489
rn00230	rn00364	0.830413223
rn00230	rn00603	0.972058245
rn00230	rn00600	0.848718308
rn00230	rn00601	1
rn00230	rn00360	0.812092214
rn00230	rn00361	0.906046107
rn00230	rn00565	0.867065237
rn00230	rn00362	0.829752066
rn00230	rn00670	0.684601113
rn00230	rn00010	0.76315427
rn00230	rn00770	0.752668733
rn00230	rn00902	0.895513577
rn00230	rn00901	0.914622767
rn00230	rn00900	0.825413223
rn00230	rn00052	0.798982835
rn00230	rn00051	0.841862683
rn00230	rn00053	0.833849862
rn00230	rn00625	0.856331169
rn00230	rn00270	0.756076811
rn00230	rn00624	0.895499742
rn00230	rn00473	0.798736023
rn00230	rn00627	0.852479339
rn00230	rn00626	0.872491145
rn00230	rn00471	0.650482094
rn00230	rn00621	0.827098739
rn00230	rn00950	0.891659143
rn00230	rn00760	0.712006428
rn00230	rn00620	0.732220531
rn00230	rn00472	0.708677686
rn00230	rn00623	0.878032525
rn00230	rn00622	0.842300557
rn00230	rn00100	0.878156566
rn00230	rn00500	0.867012699
rn00230	rn00402	0.838842975
rn00230	rn00400	0.73553719
rn00230	rn00401	0.843270366
rn00230	rn00062	0.886971317
rn00230	rn00061	0.856663223
rn00230	rn00280	0.83277376
rn00230	rn00965	0.943485659
rn00230	rn00281	0.783780992
rn00230	rn00966	0.889839572
rn00230	rn00300	0.772344659
rn00230	rn00480	0.874463856
rn00230	rn00750	0.767725098
rn00230	rn00960	0.860696941
rn00230	rn00380	0.834710744
rn00230	rn00514	1
rn00230	rn00510	0.961741237
rn00230	rn00512	1
rn00230	rn00513	0.984239862
rn00230	rn00250	0.579447996
rn00230	rn00253	0.779358063
rn00230	rn00643	0.819788797
rn00230	rn00642	0.796143251
rn00230	rn00450	0.837524178
rn00230	rn00930	0.7550897
rn00230	rn00311	0.813519814
rn00230	rn00740	0.735313826
rn00230	rn00310	0.807029772
rn00230	rn00071	0.853423849
rn00230	rn00072	0.800767414
rn00230	rn00592	0.86252384
rn00230	rn00830	0.873918893
rn00230	rn00590	0.90511761
rn00230	rn00120	0.86438152
rn00230	rn00591	0.83107438
rn00230	rn00640	0.756506723
rn00230	rn00523	0.893296602
rn00230	rn00524	0.763085399
rn00230	rn00521	0.819978441
rn00230	rn00522	0.940322891
rn00230	rn00260	0.804995821
rn00230	rn00520	0.819660015
rn00230	rn00941	0.930844495
rn00230	rn00633	0.861678991
rn00230	rn00942	1
rn00230	rn00460	0.839207584
rn00230	rn00940	0.872491145
rn00230	rn00945	0.898283535
rn00230	rn00943	0.926770583
rn00230	rn00944	0.902446929
rn00230	rn00630	0.768053916
rn00230	rn00730	0.797402597
rn00531	rn00905	0.97169059
rn00531	rn00710	0.971334971
rn00531	rn00906	0.980574981
rn00531	rn01040	0.935795455
rn00531	rn00430	0.919661734
rn00531	rn00532	1
rn00531	rn00534	1
rn00531	rn00860	0.946070878
rn00531	rn00330	0.942350333
rn00531	rn00331	0.963109354
rn00531	rn00660	0.923295455
rn00531	rn00140	0.961632454
rn00531	rn00910	0.979640152
rn00531	rn00040	0.956183456
rn00531	rn00290	0.921936759
rn00531	rn01051	0.968719453
rn00531	rn00540	0.972943723
rn00531	rn00240	0.979848485
rn00531	rn00720	0.929955291
rn00531	rn00340	0.932486631
rn00531	rn00440	0.933997509
rn00531	rn00130	0.939239332
rn00531	rn00650	0.930735931
rn00531	rn01055	0.936363636
rn00531	rn00790	0.974848485
rn00531	rn00791	0.968719453
rn00531	rn01053	0.934848485
rn00531	rn00920	0.906060606
rn00531	rn01058	0.892773893
rn00531	rn01057	0.981643357
rn00531	rn01056	0.906158358
rn00531	rn00030	0.976076555
rn00531	rn00980	0.979472141
rn00531	rn00550	0.97397892
rn00531	rn00982	0.980131504
rn00531	rn00981	0.972653363
rn00531	rn00350	0.960522658
rn00531	rn00983	0.913419913
rn00531	rn00351	0.969223485
rn00531	rn00410	0.928229665
rn00531	rn00680	0.938588008
rn00531	rn00785	1
rn00531	rn00020	0.919661734
rn00531	rn00780	0.935214211
rn00531	rn00564	0.935314685
rn00531	rn00563	0.928030303
rn00531	rn00970	0.978824388
rn00531	rn00562	0.903030303
rn00531	rn00561	0.92775974
rn00531	rn00604	0.910427807
rn00531	rn00363	0.970562771
rn00531	rn00364	0.94969697
rn00531	rn00603	0.883116883
rn00531	rn00600	0.905495634
rn00531	rn00601	1
rn00531	rn00360	0.938755981
rn00531	rn00361	0.979585327
rn00531	rn00565	0.922630561
rn00531	rn00362	0.936898396
rn00531	rn00670	0.974644403
rn00531	rn00010	0.929545455
rn00531	rn00770	0.948863636
rn00531	rn00902	0.975919913
rn00531	rn00901	0.930351906
rn00531	rn00900	0.923295455
rn00531	rn00052	0.931468531
rn00531	rn00051	0.978438228
rn00531	rn00053	0.955808081
rn00531	rn00625	0.92775974
rn00531	rn00270	0.919786096
rn00531	rn00624	0.942826705
rn00531	rn00473	1
rn00531	rn00627	0.940909091
rn00531	rn00626	0.935064935
rn00531	rn00471	0.964015152
rn00531	rn00621	0.91507177
rn00531	rn00950	0.941940413
rn00531	rn00760	0.97790404
rn00531	rn00620	0.934808612
rn00531	rn00472	0.959848485
rn00531	rn00623	0.930351906
rn00531	rn00622	0.92393321
rn00531	rn00100	0.955808081
rn00531	rn00500	0.957501848
rn00531	rn00402	0.962121212
rn00531	rn00400	0.975757576
rn00531	rn00401	0.975919913
rn00531	rn00062	0.910427807
rn00531	rn00061	0.931107955
rn00531	rn00280	0.931107955
rn00531	rn00965	0.970142602
rn00531	rn00281	0.917045455
rn00531	rn00966	0.936898396
rn00531	rn00300	0.926767677
rn00531	rn00480	0.935558113
rn00531	rn00750	0.976076555
rn00531	rn00960	0.939081537
rn00531	rn00380	0.922865014
rn00531	rn00514	1
rn00531	rn00510	0.976227795
rn00531	rn00512	1
rn00531	rn00513	0.946441156
rn00531	rn00250	0.926243568
rn00531	rn00253	0.919661734
rn00531	rn00643	0.941919192
rn00531	rn00642	0.898989899
rn00531	rn00450	0.974210187
rn00531	rn00930	0.917960089
rn00531	rn00311	0.916083916
rn00531	rn00740	0.971334971
rn00531	rn00310	0.936473165
rn00531	rn00071	0.933116883
rn00531	rn00072	0.847402597
rn00531	rn00592	0.925699301
rn00531	rn00830	0.946441156
rn00531	rn00590	0.978438228
rn00531	rn00120	0.953303527
rn00531	rn00591	0.964848485
rn00531	rn00640	0.932157395
rn00531	rn00523	0.973737374
rn00531	rn00524	0.975044563
rn00531	rn00521	0.97397892
rn00531	rn00522	0.958069063
rn00531	rn00260	0.937691522
rn00531	rn00520	0.884700665
rn00531	rn00941	0.958202717
rn00531	rn00633	0.91507177
rn00531	rn00942	0.977035985
rn00531	rn00460	0.977495544
rn00531	rn00940	0.956709957
rn00531	rn00945	0.944055944
rn00531	rn00943	0.957038742
rn00531	rn00944	0.92513369
rn00531	rn00630	0.936688312
rn00531	rn00730	0.970562771
rn00905	rn00710	0.83997155
rn00905	rn00906	0.843117409
rn00905	rn01040	0.825328947
rn00905	rn00430	0.826499388
rn00905	rn00532	1
rn00905	rn00534	1
rn00905	rn00860	0.856155219
rn00905	rn00330	0.844993582
rn00905	rn00331	0.825514874
rn00905	rn00660	0.882127193
rn00905	rn00140	0.810908319
rn00905	rn00910	0.834703947
rn00905	rn00040	0.880512091
rn00905	rn00290	0.85583524
rn00905	rn01051	0.882852292
rn00905	rn00540	0.974937343
rn00905	rn00240	0.836578947
rn00905	rn00720	0.871872304
rn00905	rn00340	0.89744582
rn00905	rn00440	0.919971161
rn00905	rn00130	0.872180451
rn00905	rn00650	0.873433584
rn00905	rn01055	0.850877193
rn00905	rn00790	0.814736842
rn00905	rn00791	0.941426146
rn00905	rn01053	0.747368421
rn00905	rn00920	0.849561404
rn00905	rn01058	0.948380567
rn00905	rn01057	0.885458839
rn00905	rn01056	0.882852292
rn00905	rn00030	0.802631579
rn00905	rn00980	0.870260328
rn00905	rn00550	0.85583524
rn00905	rn00982	0.839126117
rn00905	rn00981	0.77182285
rn00905	rn00350	0.875784645
rn00905	rn00983	0.823137389
rn00905	rn00351	0.798519737
rn00905	rn00410	0.846491228
rn00905	rn00680	0.833706607
rn00905	rn00785	1
rn00905	rn00020	0.801713586
rn00905	rn00780	0.939201452
rn00905	rn00564	0.863022942
rn00905	rn00563	0.966008772
rn00905	rn00970	0.980818009
rn00905	rn00562	0.844258373
rn00905	rn00561	0.867481203
rn00905	rn00604	0.972136223
rn00905	rn00363	0.807894737
rn00905	rn00364	0.837894737
rn00905	rn00603	0.963032581
rn00905	rn00600	0.848572703
rn00905	rn00601	1
rn00905	rn00360	0.834210526
rn00905	rn00361	0.871052632
rn00905	rn00565	0.833426652
rn00905	rn00362	0.828637771
rn00905	rn00670	0.859828142
rn00905	rn00010	0.871052632
rn00905	rn00770	0.811403509
rn00905	rn00902	0.801221805
rn00905	rn00901	0.893887946
rn00905	rn00900	0.858552632
rn00905	rn00052	0.854048583
rn00905	rn00051	0.882591093
rn00905	rn00053	0.819078947
rn00905	rn00625	0.889567669
rn00905	rn00270	0.873581011
rn00905	rn00624	0.880550987
rn00905	rn00473	1
rn00905	rn00627	0.805263158
rn00905	rn00626	0.862440191
rn00905	rn00471	0.762061404
rn00905	rn00621	0.815789474
rn00905	rn00950	0.80904467
rn00905	rn00760	0.819078947
rn00905	rn00620	0.822368421
rn00905	rn00472	0.732894737
rn00905	rn00623	0.808998302
rn00905	rn00622	0.836466165
rn00905	rn00100	0.798976608
rn00905	rn00500	0.922978177
rn00905	rn00402	0.820574163
rn00905	rn00400	0.844258373
rn00905	rn00401	0.889567669
rn00905	rn00062	0.832817337
rn00905	rn00061	0.811266447
rn00905	rn00280	0.853207237
rn00905	rn00965	0.944272446
rn00905	rn00281	0.794736842
rn00905	rn00966	0.904798762
rn00905	rn00300	0.865497076
rn00905	rn00480	0.902564957
rn00905	rn00750	0.802631579
rn00905	rn00960	0.871812263
rn00905	rn00380	0.809808612
rn00905	rn00514	1
rn00905	rn00510	0.978221416
rn00905	rn00512	1
rn00905	rn00513	0.975214198
rn00905	rn00250	0.841857001
rn00905	rn00253	0.876070991
rn00905	rn00643	0.810672515
rn00905	rn00642	0.778265107
rn00905	rn00450	0.857222844
rn00905	rn00930	0.822528883
rn00905	rn00311	0.948043185
rn00905	rn00740	0.813300142
rn00905	rn00310	0.82736208
rn00905	rn00071	0.776691729
rn00905	rn00072	0.804511278
rn00905	rn00592	0.795040486
rn00905	rn00830	0.776927785
rn00905	rn00590	0.82388664
rn00905	rn00120	0.807808456
rn00905	rn00591	0.701578947
rn00905	rn00640	0.855655931
rn00905	rn00523	0.902923977
rn00905	rn00524	0.839267286
rn00905	rn00521	0.85583524
rn00905	rn00522	0.905140759
rn00905	rn00260	0.83101715
rn00905	rn00520	0.879439452
rn00905	rn00941	0.905474894
rn00905	rn00633	0.815789474
rn00905	rn00942	1
rn00905	rn00460	0.856424149
rn00905	rn00940	0.862440191
rn00905	rn00945	0.870107962
rn00905	rn00943	0.902564957
rn00905	rn00944	0.885190918
rn00905	rn00630	0.828007519
rn00905	rn00730	0.917669173
rn00710	rn00906	0.875490875
rn00710	rn01040	0.861655405
rn00710	rn00430	0.698302954
rn00710	rn00532	1
rn00710	rn00534	1
rn00710	rn00860	0.754924416
rn00710	rn00330	0.683586025
rn00710	rn00331	0.612220917
rn00710	rn00660	0.688907658
rn00710	rn00140	0.894725371
rn00710	rn00910	0.681728604
rn00710	rn00040	0.655405405
rn00710	rn00290	0.658636898
rn00710	rn01051	0.762859634
rn00710	rn00540	0.822072072
rn00710	rn00240	0.722297297
rn00710	rn00720	0.609215773
rn00710	rn00340	0.728736089
rn00710	rn00440	0.694557571
rn00710	rn00130	0.757997794
rn00710	rn00650	0.678249678
rn00710	rn01055	0.849099099
rn00710	rn00790	0.694324324
rn00710	rn00791	0.940714908
rn00710	rn01053	0.682432432
rn00710	rn00920	0.781531532
rn00710	rn01058	0.74012474
rn00710	rn01057	0.882969508
rn00710	rn01056	0.851787271
rn00710	rn00030	0.554291133
rn00710	rn00980	0.886660854
rn00710	rn00550	0.731786134
rn00710	rn00982	0.872386537
rn00710	rn00981	0.768622281
rn00710	rn00350	0.746590627
rn00710	rn00983	0.6998947
rn00710	rn00351	0.796030405
rn00710	rn00410	0.66571835
rn00710	rn00680	0.510350776
rn00710	rn00785	0.859459459
rn00710	rn00020	0.622878693
rn00710	rn00780	0.723205965
rn00710	rn00564	0.760914761
rn00710	rn00563	0.965653153
rn00710	rn00970	0.824161511
rn00710	rn00562	0.728746929
rn00710	rn00561	0.753137066
rn00710	rn00604	0.971780604
rn00710	rn00363	0.833204633
rn00710	rn00364	0.764864865
rn00710	rn00603	0.962676963
rn00710	rn00600	0.824095282
rn00710	rn00601	1
rn00710	rn00360	0.7371266
rn00710	rn00361	0.849786629
rn00710	rn00565	0.83093732
rn00710	rn00362	0.72845787
rn00710	rn00670	0.739106453
rn00710	rn00010	0.58490991
rn00710	rn00770	0.641047297
rn00710	rn00902	0.842905405
rn00710	rn00901	0.870531822
rn00710	rn00900	0.688907658
rn00710	rn00052	0.724324324
rn00710	rn00051	0.701143451
rn00710	rn00053	0.713588589
rn00710	rn00625	0.82046332
rn00710	rn00270	0.705352411
rn00710	rn00624	0.808382601
rn00710	rn00473	0.656597774
rn00710	rn00627	0.783292383
rn00710	rn00626	0.83994384
rn00710	rn00471	0.587837838
rn00710	rn00621	0.786628734
rn00710	rn00950	0.840563252
rn00710	rn00760	0.652214715
rn00710	rn00620	0.578058321
rn00710	rn00472	0.768918919
rn00710	rn00623	0.870531822
rn00710	rn00622	0.810259239
rn00710	rn00100	0.836336336
rn00710	rn00500	0.745056032
rn00710	rn00402	0.746314496
rn00710	rn00400	0.547911548
rn00710	rn00401	0.753137066
rn00710	rn00062	0.830683625
rn00710	rn00061	0.786739865
rn00710	rn00280	0.744087838
rn00710	rn00965	0.943561208
rn00710	rn00281	0.713851351
rn00710	rn00966	0.844833068
rn00710	rn00300	0.635635636
rn00710	rn00480	0.781731098
rn00710	rn00750	0.576576577
rn00710	rn00960	0.757314015
rn00710	rn00380	0.752959571
rn00710	rn00514	1
rn00710	rn00510	0.955731594
rn00710	rn00512	1
rn00710	rn00513	0.97485858
rn00710	rn00250	0.56399796
rn00710	rn00253	0.723444375
rn00710	rn00643	0.835585586
rn00710	rn00642	0.743743744
rn00710	rn00450	0.734330075
rn00710	rn00930	0.71720501
rn00710	rn00311	0.815661816
rn00710	rn00740	0.648648649
rn00710	rn00310	0.726473461
rn00710	rn00071	0.752123552
rn00710	rn00072	0.753861004
rn00710	rn00592	0.791839917
rn00710	rn00830	0.849151477
rn00710	rn00590	0.860533611
rn00710	rn00120	0.804607887
rn00710	rn00591	0.798918919
rn00710	rn00640	0.643404599
rn00710	rn00523	0.827627628
rn00710	rn00524	0.720190779
rn00710	rn00521	0.658636898
rn00710	rn00522	0.903362665
rn00710	rn00260	0.674764652
rn00710	rn00520	0.718743133
rn00710	rn00941	0.86517552
rn00710	rn00633	0.813300142
rn00710	rn00942	1
rn00710	rn00460	0.791335453
rn00710	rn00940	0.77992278
rn00710	rn00945	0.868329868
rn00710	rn00943	0.861101608
rn00710	rn00944	0.90673026
rn00710	rn00630	0.610682111
rn00710	rn00730	0.777606178
rn00906	rn01040	0.905288462
rn00906	rn00430	0.888690121
rn00906	rn00532	1
rn00906	rn00534	1
rn00906	rn00860	0.886426192
rn00906	rn00330	0.891598916
rn00906	rn00331	0.843924192
rn00906	rn00660	0.911858974
rn00906	rn00140	0.900330852
rn00906	rn00910	0.895699786
rn00906	rn00040	0.900727651
rn00906	rn00290	0.893998514
rn00906	rn01051	0.897987317
rn00906	rn00540	0.935286935
rn00906	rn00240	0.879444444
rn00906	rn00720	0.912708421
rn00906	rn00340	0.895361991
rn00906	rn00440	0.922140265
rn00906	rn00130	0.887493459
rn00906	rn00650	0.914529915
rn00906	rn01055	0.853418803
rn00906	rn00790	0.842991453
rn00906	rn00791	0.959194927
rn00906	rn01053	0.782905983
rn00906	rn00920	0.886538462
rn00906	rn01058	0.829059829
rn00906	rn01057	0.925213675
rn00906	rn01056	0.918389854
rn00906	rn00030	0.869545659
rn00906	rn00980	0.922801213
rn00906	rn00550	0.893998514
rn00906	rn00982	0.919085631
rn00906	rn00981	0.769439233
rn00906	rn00350	0.867090096
rn00906	rn00983	0.870795871
rn00906	rn00351	0.86071047
rn00906	rn00410	0.882591093
rn00906	rn00680	0.894480815
rn00906	rn00785	0.924786325
rn00906	rn00020	0.87278871
rn00906	rn00780	0.913940466
rn00906	rn00564	0.882478632
rn00906	rn00563	0.974893162
rn00906	rn00970	0.979404799
rn00906	rn00562	0.87972028
rn00906	rn00561	0.894383394
rn00906	rn00604	0.981020613
rn00906	rn00363	0.87008547
rn00906	rn00364	0.885811966
rn00906	rn00603	0.971916972
rn00906	rn00600	0.885267275
rn00906	rn00601	1
rn00906	rn00360	0.876023392
rn00906	rn00361	0.933243365
rn00906	rn00565	0.895617385
rn00906	rn00362	0.898441428
rn00906	rn00670	0.913134485
rn00906	rn00010	0.911752137
rn00906	rn00770	0.867788462
rn00906	rn00902	0.867979243
rn00906	rn00901	0.888957816
rn00906	rn00900	0.867788462
rn00906	rn00052	0.868376068
rn00906	rn00051	0.925213675
rn00906	rn00053	0.831730769
rn00906	rn00625	0.933989621
rn00906	rn00270	0.880718954
rn00906	rn00624	0.918202457
rn00906	rn00473	0.966314731
rn00906	rn00627	0.902991453
rn00906	rn00626	0.913863914
rn00906	rn00471	0.799145299
rn00906	rn00621	0.877980207
rn00906	rn00950	0.898297781
rn00906	rn00760	0.854166667
rn00906	rn00620	0.880623032
rn00906	rn00472	0.765811966
rn00906	rn00623	0.888957816
rn00906	rn00622	0.898656899
rn00906	rn00100	0.842948718
rn00906	rn00500	0.927402543
rn00906	rn00402	0.756993007
rn00906	rn00400	0.87972028
rn00906	rn00401	0.894383394
rn00906	rn00062	0.88612368
rn00906	rn00061	0.891225962
rn00906	rn00280	0.903311966
rn00906	rn00965	0.88612368
rn00906	rn00281	0.849038462
rn00906	rn00966	0.928908999
rn00906	rn00300	0.905270655
rn00906	rn00480	0.915179054
rn00906	rn00750	0.869545659
rn00906	rn00960	0.905718566
rn00906	rn00380	0.873913965
rn00906	rn00514	0.962881563
rn00906	rn00510	0.961317418
rn00906	rn00512	1
rn00906	rn00513	0.984098589
rn00906	rn00250	0.876632801
rn00906	rn00253	0.87278871
rn00906	rn00643	0.872863248
rn00906	rn00642	0.817663818
rn00906	rn00450	0.865793781
rn00906	rn00930	0.851782364
rn00906	rn00311	0.897435897
rn00906	rn00740	0.857703858
rn00906	rn00310	0.866131191
rn00906	rn00071	0.885836386
rn00906	rn00072	0.84004884
rn00906	rn00592	0.833333333
rn00906	rn00830	0.809183065
rn00906	rn00590	0.903846154
rn00906	rn00120	0.875297744
rn00906	rn00591	0.781538462
rn00906	rn00640	0.906110473
rn00906	rn00523	0.892307692
rn00906	rn00524	0.845148316
rn00906	rn00521	0.893998514
rn00906	rn00522	0.929387796
rn00906	rn00260	0.881302218
rn00906	rn00520	0.916614551
rn00906	rn00941	0.899793693
rn00906	rn00633	0.877980207
rn00906	rn00942	0.975827991
rn00906	rn00460	0.883735546
rn00906	rn00940	0.870795871
rn00906	rn00945	0.846153846
rn00906	rn00943	0.893973818
rn00906	rn00944	0.873303167
rn00906	rn00630	0.887515263
rn00906	rn00730	0.907203907
rn01040	rn00430	0.82122093
rn01040	rn00532	1
rn01040	rn00534	1
rn01040	rn00860	0.882026836
rn01040	rn00330	0.855589431
rn01040	rn00331	0.832065217
rn01040	rn00660	0.866666667
rn01040	rn00140	0.907459677
rn01040	rn00910	0.885416667
rn01040	rn00040	0.908952703
rn01040	rn00290	0.845923913
rn01040	rn01051	0.910483871
rn01040	rn00540	0.963690476
rn01040	rn00240	0.865
rn01040	rn00720	0.826639344
rn01040	rn00340	0.891176471
rn01040	rn00440	0.908304795
rn01040	rn00130	0.886479592
rn01040	rn00650	0.843948413
rn01040	rn01055	0.816666667
rn01040	rn00790	0.87
rn01040	rn00791	0.932862903
rn01040	rn01053	0.775
rn01040	rn00920	0.839583333
rn01040	rn01058	0.821153846
rn01040	rn01057	0.89599359
rn01040	rn01056	0.79858871
rn01040	rn00030	0.819736842
rn01040	rn00980	0.918615591
rn01040	rn00550	0.897282609
rn01040	rn00982	0.912264151
rn01040	rn00981	0.833993902
rn01040	rn00350	0.902465596
rn01040	rn00983	0.872564935
rn01040	rn00351	0.825
rn01040	rn00410	0.804714912
rn01040	rn00680	0.838031915
rn01040	rn00785	0.960416667
rn01040	rn00020	0.803343023
rn01040	rn00780	0.906034483
rn01040	rn00564	0.835416667
rn01040	rn00563	0.91875
rn01040	rn00970	0.987725904
rn01040	rn00562	0.846590909
rn01040	rn00561	0.878571429
rn01040	rn00604	0.979044118
rn01040	rn00363	0.85625
rn01040	rn00364	0.85375
rn01040	rn00603	0.969940476
rn01040	rn00600	0.852754237
rn01040	rn00601	1
rn01040	rn00360	0.850328947
rn01040	rn00361	0.907894737
rn01040	rn00565	0.848005319
rn01040	rn00362	0.854411765
rn01040	rn00670	0.851913265
rn01040	rn00010	0.86875
rn01040	rn00770	0.816666667
rn01040	rn00902	0.89375
rn01040	rn00901	0.885483871
rn01040	rn00900	0.85
rn01040	rn00052	0.902403846
rn01040	rn00051	0.898717949
rn01040	rn00053	0.868055556
rn01040	rn00625	0.878571429
rn01040	rn00270	0.888480392
rn01040	rn00624	0.878125
rn01040	rn00473	1
rn01040	rn00627	0.870454545
rn01040	rn00626	0.859821429
rn01040	rn00471	0.810416667
rn01040	rn00621	0.805921053
rn01040	rn00950	0.874579832
rn01040	rn00760	0.868055556
rn01040	rn00620	0.807565789
rn01040	rn00472	0.78125
rn01040	rn00623	0.856854839
rn01040	rn00622	0.835459184
rn01040	rn00100	0.854861111
rn01040	rn00500	0.913567073
rn01040	rn00402	0.826136364
rn01040	rn00400	0.877272727
rn01040	rn00401	0.878571429
rn01040	rn00062	0.790441176
rn01040	rn00061	0.6625
rn01040	rn00280	0.83125
rn01040	rn00965	0.937132353
rn01040	rn00281	0.775
rn01040	rn00966	0.902941176
rn01040	rn00300	0.860416667
rn01040	rn00480	0.899367089
rn01040	rn00750	0.849780702
rn01040	rn00960	0.885953608
rn01040	rn00380	0.875413223
rn01040	rn00514	1
rn01040	rn00510	0.98512931
rn01040	rn00512	1
rn01040	rn00513	0.982122093
rn01040	rn00250	0.843160377
rn01040	rn00253	0.785465116
rn01040	rn00643	0.798611111
rn01040	rn00642	0.752314815
rn01040	rn00450	0.898670213
rn01040	rn00930	0.81554878
rn01040	rn00311	0.904647436
rn01040	rn00740	0.841891892
rn01040	rn00310	0.828162651
rn01040	rn00071	0.772321429
rn01040	rn00072	0.70625
rn01040	rn00592	0.777884615
rn01040	rn00830	0.785465116
rn01040	rn00590	0.873397436
rn01040	rn00120	0.855532787
rn01040	rn00591	0.71125
rn01040	rn00640	0.849160448
rn01040	rn00523	0.930555556
rn01040	rn00524	0.855514706
rn01040	rn00521	0.897282609
rn01040	rn00522	0.903488372
rn01040	rn00260	0.85758427
rn01040	rn00520	0.876219512
rn01040	rn00941	0.904022989
rn01040	rn00633	0.825328947
rn01040	rn00942	0.971875
rn01040	rn00460	0.891176471
rn01040	rn00940	0.885308442
rn01040	rn00945	0.847435897
rn01040	rn00943	0.899367089
rn01040	rn00944	0.887622549
rn01040	rn00630	0.853571429
rn01040	rn00730	0.938392857
rn00430	rn00532	1
rn00430	rn00534	1
rn00430	rn00860	0.768755748
rn00430	rn00330	0.654755152
rn00430	rn00331	0.699696663
rn00430	rn00660	0.647286822
rn00430	rn00140	0.87471868
rn00430	rn00910	0.663275194
rn00430	rn00040	0.797768699
rn00430	rn00290	0.730030334
rn00430	rn01051	0.861215304
rn00430	rn00540	0.882336656
rn00430	rn00240	0.800465116
rn00430	rn00720	0.702630576
rn00430	rn00340	0.753248974
rn00430	rn00440	0.796750558
rn00430	rn00130	0.815970574
rn00430	rn00650	0.726098191
rn00430	rn01055	0.858527132
rn00430	rn00790	0.78372093
rn00430	rn00791	0.888972243
rn00430	rn01053	0.691860465
rn00430	rn00920	0.620736434
rn00430	rn01058	0.799642218
rn00430	rn01057	0.911001789
rn00430	rn01056	0.861215304
rn00430	rn00030	0.714402285
rn00430	rn00980	0.914978745
rn00430	rn00550	0.79752275
rn00430	rn00982	0.885585783
rn00430	rn00981	0.78559274
rn00430	rn00350	0.772989119
rn00430	rn00983	0.746300211
rn00430	rn00351	0.836482558
rn00430	rn00410	0.694002448
rn00430	rn00680	0.62716477
rn00430	rn00785	0.95503876
rn00430	rn00020	0.627906977
rn00430	rn00780	0.740176423
rn00430	rn00564	0.765503876
rn00430	rn00563	0.902616279
rn00430	rn00970	0.858783973
rn00430	rn00562	0.772093023
rn00430	rn00561	0.814991694
rn00430	rn00604	0.973666211
rn00430	rn00363	0.844518272
rn00430	rn00364	0.805348837
rn00430	rn00603	0.964562569
rn00430	rn00600	0.798975168
rn00430	rn00601	1
rn00430	rn00360	0.712851897
rn00430	rn00361	0.847980416
rn00430	rn00565	0.755071747
rn00430	rn00362	0.702325581
rn00430	rn00670	0.803512103
rn00430	rn00010	0.740503876
rn00430	rn00770	0.669331395
rn00430	rn00902	0.897217608
rn00430	rn00901	0.822768192
rn00430	rn00900	0.75750969
rn00430	rn00052	0.787477639
rn00430	rn00051	0.819618366
rn00430	rn00053	0.721414729
rn00430	rn00625	0.753322259
rn00430	rn00270	0.636342909
rn00430	rn00624	0.84465843
rn00430	rn00473	0.75376197
rn00430	rn00627	0.741226216
rn00430	rn00626	0.818785865
rn00430	rn00471	0.642926357
rn00430	rn00621	0.776927785
rn00430	rn00950	0.794215361
rn00430	rn00760	0.758559432
rn00430	rn00620	0.654069767
rn00430	rn00472	0.706976744
rn00430	rn00623	0.803075769
rn00430	rn00622	0.781680114
rn00430	rn00100	0.832848837
rn00430	rn00500	0.858196256
rn00430	rn00402	0.793868922
rn00430	rn00400	0.730655391
rn00430	rn00401	0.814991694
rn00430	rn00062	0.841997264
rn00430	rn00061	0.747274709
rn00430	rn00280	0.650072674
rn00430	rn00965	0.920998632
rn00430	rn00281	0.710465116
rn00430	rn00966	0.824897401
rn00430	rn00300	0.686692506
rn00430	rn00480	0.748601707
rn00430	rn00750	0.673602611
rn00430	rn00960	0.765044354
rn00430	rn00380	0.747837786
rn00430	rn00514	1
rn00430	rn00510	0.959502807
rn00430	rn00512	1
rn00430	rn00513	0.976744186
rn00430	rn00250	0.620886354
rn00430	rn00253	0.790697674
rn00430	rn00643	0.795865633
rn00430	rn00642	0.66838932
rn00430	rn00450	0.755071747
rn00430	rn00930	0.78559274
rn00430	rn00311	0.706618962
rn00430	rn00740	0.773727216
rn00430	rn00310	0.664611936
rn00430	rn00071	0.755980066
rn00430	rn00072	0.621262458
rn00430	rn00592	0.787567084
rn00430	rn00830	0.813953488
rn00430	rn00590	0.873732856
rn00430	rn00120	0.762104461
rn00430	rn00591	0.778604651
rn00430	rn00640	0.67545991
rn00430	rn00523	0.909043928
rn00430	rn00524	0.785681715
rn00430	rn00521	0.752527806
rn00430	rn00522	0.912790698
rn00430	rn00260	0.586098772
rn00430	rn00520	0.748912838
rn00430	rn00941	0.878374766
rn00430	rn00633	0.801713586
rn00430	rn00942	0.980559593
rn00430	rn00460	0.829172367
rn00430	rn00940	0.836907279
rn00430	rn00945	0.877757901
rn00430	rn00943	0.874300854
rn00430	rn00944	0.914272686
rn00430	rn00630	0.701135105
rn00430	rn00730	0.79269103
rn00532	rn00534	0.307692308
rn00532	rn00860	1
rn00532	rn00330	1
rn00532	rn00331	1
rn00532	rn00660	1
rn00532	rn00140	1
rn00532	rn00910	1
rn00532	rn00040	1
rn00532	rn00290	1
rn00532	rn01051	1
rn00532	rn00540	1
rn00532	rn00240	1
rn00532	rn00720	1
rn00532	rn00340	1
rn00532	rn00440	1
rn00532	rn00130	1
rn00532	rn00650	1
rn00532	rn01055	1
rn00532	rn00790	1
rn00532	rn00791	1
rn00532	rn01053	1
rn00532	rn00920	1
rn00532	rn01058	1
rn00532	rn01057	1
rn00532	rn01056	1
rn00532	rn00030	1
rn00532	rn00980	1
rn00532	rn00550	1
rn00532	rn00982	1
rn00532	rn00981	1
rn00532	rn00350	1
rn00532	rn00983	1
rn00532	rn00351	1
rn00532	rn00410	1
rn00532	rn00680	1
rn00532	rn00785	1
rn00532	rn00020	1
rn00532	rn00780	1
rn00532	rn00564	1
rn00532	rn00563	0.940705128
rn00532	rn00970	1
rn00532	rn00562	1
rn00532	rn00561	1
rn00532	rn00604	0.840497738
rn00532	rn00363	1
rn00532	rn00364	1
rn00532	rn00603	0.813186813
rn00532	rn00600	1
rn00532	rn00601	0.860025221
rn00532	rn00360	1
rn00532	rn00361	1
rn00532	rn00565	1
rn00532	rn00362	1
rn00532	rn00670	1
rn00532	rn00010	1
rn00532	rn00770	1
rn00532	rn00902	1
rn00532	rn00901	1
rn00532	rn00900	1
rn00532	rn00052	1
rn00532	rn00051	1
rn00532	rn00053	1
rn00532	rn00625	1
rn00532	rn00270	1
rn00532	rn00624	1
rn00532	rn00473	1
rn00532	rn00627	1
rn00532	rn00626	1
rn00532	rn00471	1
rn00532	rn00621	1
rn00532	rn00950	1
rn00532	rn00760	1
rn00532	rn00620	1
rn00532	rn00472	1
rn00532	rn00623	1
rn00532	rn00622	1
rn00532	rn00100	1
rn00532	rn00500	1
rn00532	rn00402	1
rn00532	rn00400	1
rn00532	rn00401	1
rn00532	rn00062	1
rn00532	rn00061	1
rn00532	rn00280	1
rn00532	rn00965	1
rn00532	rn00281	1
rn00532	rn00966	1
rn00532	rn00300	1
rn00532	rn00480	1
rn00532	rn00750	1
rn00532	rn00960	1
rn00532	rn00380	1
rn00532	rn00514	0.789010989
rn00532	rn00510	0.905835544
rn00532	rn00512	0.728506787
rn00532	rn00513	0.849731664
rn00532	rn00250	1
rn00532	rn00253	1
rn00532	rn00643	1
rn00532	rn00642	1
rn00532	rn00450	1
rn00532	rn00930	1
rn00532	rn00311	1
rn00532	rn00740	1
rn00532	rn00310	1
rn00532	rn00071	1
rn00532	rn00072	1
rn00532	rn00592	1
rn00532	rn00830	1
rn00532	rn00590	1
rn00532	rn00120	1
rn00532	rn00591	1
rn00532	rn00640	1
rn00532	rn00523	1
rn00532	rn00524	1
rn00532	rn00521	1
rn00532	rn00522	1
rn00532	rn00260	1
rn00532	rn00520	1
rn00532	rn00941	1
rn00532	rn00633	1
rn00532	rn00942	1
rn00532	rn00460	1
rn00532	rn00940	1
rn00532	rn00945	1
rn00532	rn00943	1
rn00532	rn00944	1
rn00532	rn00630	1
rn00532	rn00730	1
rn00534	rn00860	1
rn00534	rn00330	1
rn00534	rn00331	1
rn00534	rn00660	1
rn00534	rn00140	1
rn00534	rn00910	1
rn00534	rn00040	1
rn00534	rn00290	1
rn00534	rn01051	1
rn00534	rn00540	1
rn00534	rn00240	1
rn00534	rn00720	1
rn00534	rn00340	1
rn00534	rn00440	1
rn00534	rn00130	1
rn00534	rn00650	1
rn00534	rn01055	1
rn00534	rn00790	1
rn00534	rn00791	1
rn00534	rn01053	1
rn00534	rn00920	1
rn00534	rn01058	1
rn00534	rn01057	1
rn00534	rn01056	1
rn00534	rn00030	1
rn00534	rn00980	1
rn00534	rn00550	1
rn00534	rn00982	1
rn00534	rn00981	1
rn00534	rn00350	1
rn00534	rn00983	1
rn00534	rn00351	1
rn00534	rn00410	1
rn00534	rn00680	1
rn00534	rn00785	1
rn00534	rn00020	1
rn00534	rn00780	1
rn00534	rn00564	1
rn00534	rn00563	0.881410256
rn00534	rn00970	1
rn00534	rn00562	1
rn00534	rn00561	1
rn00534	rn00604	0.893665158
rn00534	rn00363	1
rn00534	rn00364	1
rn00534	rn00603	0.813186813
rn00534	rn00600	1
rn00534	rn00601	0.860025221
rn00534	rn00360	1
rn00534	rn00361	1
rn00534	rn00565	1
rn00534	rn00362	1
rn00534	rn00670	1
rn00534	rn00010	1
rn00534	rn00770	1
rn00534	rn00902	1
rn00534	rn00901	1
rn00534	rn00900	1
rn00534	rn00052	1
rn00534	rn00051	1
rn00534	rn00053	1
rn00534	rn00625	1
rn00534	rn00270	1
rn00534	rn00624	1
rn00534	rn00473	1
rn00534	rn00627	1
rn00534	rn00626	1
rn00534	rn00471	1
rn00534	rn00621	1
rn00534	rn00950	1
rn00534	rn00760	1
rn00534	rn00620	1
rn00534	rn00472	1
rn00534	rn00623	1
rn00534	rn00622	1
rn00534	rn00100	1
rn00534	rn00500	1
rn00534	rn00402	1
rn00534	rn00400	1
rn00534	rn00401	1
rn00534	rn00062	1
rn00534	rn00061	1
rn00534	rn00280	1
rn00534	rn00965	1
rn00534	rn00281	1
rn00534	rn00966	1
rn00534	rn00300	1
rn00534	rn00480	1
rn00534	rn00750	1
rn00534	rn00960	1
rn00534	rn00380	1
rn00534	rn00514	0.736263736
rn00534	rn00510	0.858753316
rn00534	rn00512	0.728506787
rn00534	rn00513	0.799642218
rn00534	rn00250	1
rn00534	rn00253	1
rn00534	rn00643	1
rn00534	rn00642	1
rn00534	rn00450	1
rn00534	rn00930	1
rn00534	rn00311	1
rn00534	rn00740	1
[truncated: 8,153 more rows]
