# Supplementary material for: CMPF: Class-switching minimized pathfinding in metabolic networks
Source: BMC Bioinformatics. 2012 Dec 7;13(Suppl 17):S17. doi: 10.1186/1471-2105-13-S17-S17 (PMC3521384; doi:10.1186/1471-2105-13-S17-S17)
Supplement: Additional file 1 — Software package for CMPF. [file 1471-2105-13-S17-S17-S1.ZIP › pathways.txt]

rn00908
rn00231
rn00909
rn00232
rn00903
rn00904
rn00230
rn00531
rn00905
rn00710
rn00906
rn01040
rn00430
rn00532
rn00534
rn00860
rn00330
rn00331
rn00660
rn00140
rn00910
rn00040
rn00290
rn01051
rn00540
rn00240
rn00720
rn00340
rn00440
rn00130
rn00650
rn01055
rn00790
rn00791
rn01053
rn00920
rn01058
rn01057
rn01056
rn00030
rn00980
rn00550
rn00982
rn00981
rn00350
rn00983
rn00351
rn00410
rn00680
rn00785
rn00020
rn00780
rn00564
rn00563
rn00970
rn00562
rn00561
rn00604
rn00363
rn00364
rn00603
rn00600
rn00601
rn00360
rn00361
rn00565
rn00362
rn00670
rn00010
rn00770
rn00902
rn00901
rn00900
rn00052
rn00051
rn00053
rn00625
rn00270
rn00624
rn00473
rn00627
rn00626
rn00471
rn00621
rn00950
rn00760
rn00620
rn00472
rn00623
rn00622
rn00100
rn00500
rn00402
rn00400
rn00401
rn00062
rn00061
rn00280
rn00965
rn00281
rn00966
rn00300
rn00480
rn00750
rn00960
rn00380
rn00514
rn00510
rn00512
rn00513
rn00250
rn00253
rn00643
rn00642
rn00450
rn00930
rn00311
rn00740
rn00310
rn00071
rn00072
rn00592
rn00830
rn00590
rn00120
rn00591
rn00640
rn00523
rn00524
rn00521
rn00522
rn00260
rn00520
rn00941
rn00633
rn00942
rn00460
rn00940
rn00945
rn00943
rn00944
rn00630
rn00730
