# Supplementary material for: CMPF: Class-switching minimized pathfinding in metabolic networks
Source: BMC Bioinformatics. 2012 Dec 7;13(Suppl 17):S17. doi: 10.1186/1471-2105-13-S17-S17 (PMC3521384; doi:10.1186/1471-2105-13-S17-S17)
Supplement: Additional file 1 — Software package for CMPF. [file 1471-2105-13-S17-S17-S1.ZIP › taxonomy.txt]

# Eukaryotes
## Animals
### Vertebrates
#### Mammals
T01001(2000)	hsa	H.sapiens	Homo sapiens (human)
T01005(2005)	ptr	P.troglodytes	Pan troglodytes (chimpanzee)
T01416(2011)	pon	P.abelii	Pongo abelii (Sumatran orangutan)
T01028(2007)	mcc	M.mulatta	Macaca mulatta (rhesus monkey)
T01002(2001)	mmu	M.musculus	Mus musculus (mouse)
T01003(2001)	rno	R.norvegicus	Rattus norvegicus (rat)
T01007(2005)	cfa	C.familiaris	Canis familiaris (dog)
T01329(2010)	aml	A.melanoleuca	Ailuropoda melanoleuca (giant panda)
T01008(2005)	bta	B.taurus	Bos taurus (cow)
T01009(2005)	ssc	S.scrofa	Sus scrofa (pig)
T01058(2009)	ecb	E.caballus	Equus caballus (horse)
T01031(2007)	mdo	M.domestica	Monodelphis domestica (opossum)
T20105	etvu	T.vulpecula_est	Trichosurus vulpecula (silver-gray brushtail possum) (EST)
T01045(2008)	oaa	O.anatinus	Ornithorhynchus anatinus (platypus)
#### Birds
T01006(2005)	gga	G.gallus	Gallus gallus (chicken)
T01082(2009)	tgu	T.guttata	Taeniopygia guttata (zebra finch)
#### Reptiles
T20092	eacs	A.carolinensis_est	Anolis carolinensis (green anole) (EST)
#### Amphibians
T01010(2005)	xla	X.laevis	Xenopus laevis (African clawed frog)
T01011(2005)	xtr	X.tropicalis	Xenopus tropicalis (western clawed frog)
T20073	ecpg	C.pyrrhogaster_est	Cynops pyrrhogaster (Japanese firebelly newt) (EST)
T20074	eamx	A.mexicanum_est	Ambystoma mexicanum (axolotl) (EST)
#### Fishes
T01004(2002)	dre	D.rerio	Danio rerio (zebrafish)
T20099	eifu	I.furcatus_est	Ictalurus furcatus (EST)
T10001	dfru	F.rubripes	Fugu rubripes (Japanese puffer fish)
T10005	dtni	T.nigroviridis	Tetraodon nigroviridis (green spotted puffer)
T10011	dola	O.latipes	Oryzias latipes (Japanese medaka)
T20096	efhe	F.heteroclitus_est	Fundulus heteroclitus (mummichog) (EST)
T20103	esap	S.aurata_est	Sparus aurata (gilthead seabream) (EST)
### Lancelets
T01074(2009)	bfo	B.floridae	Branchiostoma floridae (Florida lancelet)
### Ascidians
T01056(2009)	cin	C.intestinalis	Ciona intestinalis (sea squirt)
T20027	ecsv	C.savignyi_est	Ciona savignyi (EST)
T20029	emte	M.tectiformis_est	Molgula tectiformis (EST)
### Echinoderms
T01019(2006)	spu	S.purpuratus	Strongylocentrotus purpuratus (purple sea urchin)
T20028	espu	S.purpuratus_est	Strongylocentrotus purpuratus (purple sea urchin) (EST)
### Arthropods
#### Insects
T00030(2000)	dme	D.melanogaster	Drosophila melanogaster (fruit fly)
T01032(2007)	dpo	D.pseudoobscura	Drosophila pseudoobscura pseudoobscura
T01059(2008)	dan	D.ananassae	Drosophila ananassae
T01060(2008)	der	D.erecta	Drosophila erecta
T01063(2008)	dpe	D.persimilis	Drosophila persimilis
T01064(2008)	dse	D.sechellia	Drosophila sechellia
T01065(2008)	dsi	D.simulans	Drosophila simulans
T01067(2008)	dwi	D.willistoni	Drosophila willistoni
T01068(2008)	dya	D.yakuba	Drosophila yakuba
T01061(2008)	dgr	D.grimshawi	Drosophila grimshawi
T01062(2008)	dmo	D.mojavensis	Drosophila mojavensis
T01066(2008)	dvi	D.virilis	Drosophila virilis
T01036(2007)	aga	A.gambiae	Anopheles gambiae (mosquito)
T01053(2007)	aag	A.aegypti	Aedes aegypti (yellow fever mosquito)
T01079(2009)	cqu	C.quinquefasciatus	Culex quinquefasciatus (southern house mosquito)
T01057(2009)	ame	A.mellifera	Apis mellifera (honey bee)
T01081(2009)	nvi	N.vitripennis	Nasonia vitripennis (jewel wasp)
T10006	dbmo	B.mori	Bombyx mori (silkmoth)
T01046(2008)	tca	T.castaneum	Tribolium castaneum (red flour beetle)
T01076(2009)	api	A.pisum	Acyrthosiphon pisum (pea aphid)
T10014	dapi	A.pisum_AphidBase	Acyrthosiphon pisum (pea aphid) (AphidBase)
T01223(2010)	phu	P.humanus	Pediculus humanus corporis (human body louse)
T10016	dphu	P.humanus_VectorBase	Pediculus humanus (human body louse) (VectorBase)
#### Crustaceans
T10017	ddpu	D.pulex	Daphnia pulex (water flea)
T20101	epci	P.cinctipes_est	Petrolisthes cinctipes (flat porcelain crab) (EST)
#### Mites and ticks
T01131(2009)	isc	I.scapularis	Ixodes scapularis (black-legged tick)
### Mollusks
T20091	eacf	A.californica_est	Aplysia californica (California sea hare) (EST)
T20095	ecgi	C.gigas_est	Crassostrea gigas (Pacific oyster) (EST)
### Nematodes
T00019(1998)	cel	C.elegans	Caenorhabditis elegans (nematode)
T01054(2008)	cbr	C.briggsae	Caenorhabditis briggsae
T01050(2008)	bmy	B.malayi	Brugia malayi (filaria)
T20093	easm	A.suum_est	Ascaris suum (pig roundworm) (EST)
### Rotifers
T20094	ebpc	B.plicatilis_est	Brachionus plicatilis (EST)
### Flatworms
T01095(2009)	smm	S.mansoni	Schistosoma mansoni
T20026	esja	S.japonicum_est	Schistosoma japonicum (fluke) (EST)
T20075	esmn	S.mediterranea_est	Schmidtea mediterranea (freshwater planarian) (EST)
### Cnidarians
T01037(2007)	nve	N.vectensis	Nematostella vectensis (sea anemone)
T01080(2009)	hmg	H.magnipapillata	Hydra magnipapillata
### Placozoans
T01069(2008)	tad	T.adhaerens	Trichoplax adhaerens
## Plants
### Eudicots
#### Mustard family
T00041(2000)	ath	A.thaliana	Arabidopsis thaliana (thale cress)
T20005	eath	A.thaliana_est	Arabidopsis thaliana (thale cress) (EST)
T20025	ebna	B.napus_est	Brassica napus (rape) (EST)
T20054	ebrp	B.rapa_est	Brassica rapa subsp. pekinensis (Chinese cabbage) (EST)
T20069	erst	R.sativus_est	Raphanus sativus (radish) (EST)
T20068	errr	R.raphanistrum_est	Raphanus raphanistrum subsp. raphanistrum (wild radish) (EST)
#### Papaya family
T20083	ecpp	C.papaya_est	Carica papaya (papaya) (EST)
#### Mallow family
T20035	eghi	G.hirsutum_est	Gossypium hirsutum (upland cotton) (EST)
T20019	egra	G.raimondii_est	Gossypium raimondii (EST)
T20024	egar	G.arboreum_est	Gossypium arboreum (tree cotton) (EST)
T20082	etcc	T.cacao_est	Theobroma cacao (cacao) (EST)
#### Rue family
T20023	ecsi	C.sinensis_est	Citrus sinensis (Valencia orange) (EST)
T20055	eccl	C.clementina_est	Citrus clementina (mandarin orange) (EST)
T20080	ecrt	C.reticulata_est	Citrus reticulata (mandarin orange) (EST)
T20081	eptf	P.trifoliata_est	Poncirus trifoliata (hardy orange) (EST)
#### Pea family
T10018	dlja	L.japonicus	Lotus japonicus (lotus)
T20014	elja	L.japonicus_est	Lotus japonicus (lotus) (EST)
T20004	egma	G.max_est	Glycine max (soybean) (EST)
T20086	evun	V.unguiculata_est	Vigna unguiculata (cowpea) (EST)
T20066	epvu	P.vulgaris_est	Phaseolus vulgaris (common bean) (EST)
T20085	epco	P.coccineus_est	Phaseolus coccineus (scarlet runner bean) (EST)
T10020	dmtr	M.truncatula	Medicago truncatula (barrel medic)
T20009	emtr	M.truncatula_est	Medicago truncatula (barrel medic) (EST)
T20084	eahy	A.hypogaea_est	Arachis hypogaea (peanut) (EST)
T20098	egua	G.uralensis_est	Glycyrrhiza uralensis (EST)
#### Rose family
T20045	epps	P.persica_est	Prunus persica (peach) (EST)
T20060	emdm	M.domestica_est	Malus x domestica (apple tree) (EST)
#### Willow family
T01077(2009)	pop	P.trichocarpa	Populus trichocarpa (black cottonwood)
T20022	epop	P.trichocarpa_est	Populus trichocarpa (black cottonwood) (EST)
T20063	eptd	P.trichocarpa_deltoides_est	Populus trichocarpa x Populus deltoides (EST)
T20076	epni	P.nigra_est	Populus nigra (lombardy poplar) (EST)
T20018	eptp	P.tremula_est	Populus tremula (European aspen) (EST)
T20064	eptt	P.tremula_tremuloides_est	Populus tremula x Populus tremuloides (hybrid aspen) (EST)
#### Spurge family
T01087(2009)	rcu	R.communis	Ricinus communis (castor bean)
T20067	ercu	R.communis_est	Ricinus communis (castor bean) (EST)
T20040	emec	M.esculenta_est	Manihot esculenta (cassava) (EST)
T20033	eees	E.esula_est	Euphorbia esula (leafy spurge) (EST)
#### Daisy family
T20017	elst	L.sativa_est	Lactuca sativa (lettuce) (EST)
T20058	else	L.serriola_est	Lactuca serriola (prickly lettuce) (EST)
T20038	elsi	L.saligna_est	Lactuca saligna (willow-leaf lettuce) (EST)
T20039	elvi	L.virosa_est	Lactuca virosa (wild lettuce) (EST)
T20037	elpe	L.perennis_est	Lactuca perennis (blue lettuce) (EST)
T20078	ecit	C.intybus_est	Cichorium intybus (chicory) (EST)
T20050	eaan	A.annua_est	Artemisia annua (sweet wormwood) (EST)
T20020	ehan	H.annuus_est	Helianthus annuus (sunflower) (EST)
#### Nightshade family
T20032	ecan	C.annuum_est	Capsicum annuum (chile pepper) (EST)
T20011	estu	S.tuberosum_est	Solanum tuberosum (potato) (EST)
T20012	esly	S.lycopersicum_est	Solanum lycopersicum (tomato) (EST)
T20104	esmj	S.melongena_est	Solanum melongena (eggplant) (EST)
T20041	enbe	N.benthamiana_est	Nicotiana benthamiana (EST)
T20042	enta	N.tabacum_est	Nicotiana tabacum (tobacco) (EST)
#### Morning-glory family
T20036	eini	I.nil_est	Ipomoea nil (Japanese morning glory) (EST)
#### Broomrape family
T20071	etpu	T.pusilla_est	Triphysaria pusilla (dwarf owl's clover) (EST)
#### Plantain family
T20052	eamj	A.majus_est	Antirrhinum majus (snapdragon) (EST)
#### Madder family
T20056	eccn	C.canephora_est	Coffea canephora (robusta coffee) (EST)
#### Chinese gooseberry family
T20079	eadl	A.deliciosa_est	Actinidia deliciosa (kiwifruit) (EST)
#### Grape family
T01084(2009)	vvi	V.vinifera	Vitis vinifera (wine grape)
T20013	evvi	V.vinifera_est	Vitis vinifera (wine grape) (EST)
#### Amaranth family
T20031	ebvl	B.vulgaris_est	Beta vulgaris (beet) (EST)
#### Iceplant family
T20059	emcr	M.crystallinum_est	Mesembryanthemum crystallinum (common ice plant) (EST)
#### Buttercup family
T20051	eafp	A.formosa_est	Aquilegia formosa x Aquilegia pubescens (EST)
### Monocots
#### Grass family
T01015(2003)	osa	O.sativa	Oryza sativa japonica (Japanese rice)
T10015	dosa	O.sativa_RAPDB	Oryza sativa japonica (Japanese rice) (RAPDB)
T20006	eosa	O.sativa_est	Oryza sativa japonica (Japanese rice) (EST)
T20043	eosi	O.sativa_indica_est	Oryza sativa indica (Indian rice) (EST)
T20034	efar	F.arundinacea_est	Festuca arundinacea (tall fescue) (EST)
T20097	efpr	F.pratensis_est	Festuca pratensis (EST)
T20003	ehvu	H.vulgare_est	Hordeum vulgare (barley) (EST)
T20001	etae	T.aestivum_est	Triticum aestivum (wheat) (EST)
T10021	dbdi	B.distachyon	Brachypodium distachyon
T20007	esof	S.officinarum_est	Saccharum officinarum (sugarcane) (EST)
T01086(2009)	sbi	S.bicolor	Sorghum bicolor (sorghum)
T20008	esbi	S.bicolor_est	Sorghum bicolor (sorghum) (EST)
T01088(2009)	zma	Z.mays	Zea mays (maize)
T20002	ezma	Z.mays_est	Zea mays (maize) (EST)
T20065	epvr	P.virgatum_est	Panicum virgatum (switchgrass) (EST)
#### Ginger family
T20077	ezof	Z.officinale_est	Zingiber officinale (ginger) (EST)
#### Palm family
T20087	eegu	E.guineensis_est	Elaeis guineensis (African oil palm) (EST)
### Basal angiosperms
#### Amborella family
T20053	eatr	A.trichopoda_est	Amborella trichopoda (EST)
### Gymnosperms
#### Pine family
T20021	epgl	P.glauca_est	Picea glauca (white spruce) (EST)
T20047	epsi	P.sitchensis_est	Picea sitchensis (sitka spruce) (EST)
T20010	epta	P.taeda_est	Pinus taeda (loblolly pine) (EST)
T20046	eppi	P.pinaster_est	Pinus pinaster (maritime pine) (EST)
#### Cypress family
T20088	ecjp	C.japonica_est	Cryptomeria japonica (Japanese cedar) (EST)
### Ferns
T20089	eacv	A.capillus-veneris_est	Adiantum capillus-veneris (maidenhair fern) (EST)
T20070	esmo	S.moellendorffii_est	Selaginella moellendorffii (EST)
### Mosses
T01041(2008)	ppp	P.patens_patens	Physcomitrella patens subsp. patens
T20016	eppp	P.patens_patens_est	Physcomitrella patens subsp. patens (EST)
T20061	empm	M.polymorpha_est	Marchantia polymorpha (EST)
### Green algae
T01039(2008)	cre	C.reinhardtii	Chlamydomonas reinhardtii
T20057	ecre	C.reinhardtii_est	Chlamydomonas reinhardtii (EST)
T01330(2010)	vcn	V.carteri	Volvox carteri f. nagariensis
T20072	evcn	V.carteri_est	Volvox carteri f. nagariensis (EST)
T01029(2007)	olu	O.lucimarinus	Ostreococcus lucimarinus
T01358(2010)	ota	O.tauri	Ostreococcus tauri
### Red algae
T00175(2004)	cme	C.merolae	Cyanidioschyzon merolae
### Glaucophytes
T20090	ecpx	C.paradoxa_est	Cyanophora paradoxa (EST)
## Fungi
### Ascomycetes
#### Saccharomycetes
T00005(1997)	sce	S.cerevisiae	Saccharomyces cerevisiae (budding yeast)
T10003	dsrd	S.paradoxus	Saccharomyces paradoxus
T10002	dsmi	S.mikatae	Saccharomyces mikatae
T10004	dsba	S.bayanus	Saccharomyces bayanus
T00167(2004)	ago	A.gossypii	Ashbya gossypii (Eremothecium gossypii)
T01025(2007)	kla	K.lactis	Kluyveromyces lactis
T01117(2009)	lth	L.thermotolerans	Lachancea thermotolerans
T10008	dkwa	K.waltii	Kluyveromyces waltii
T01092(2009)	ppa	P.pastoris	Pichia pastoris
T01049(2008)	vpo	V.polyspora	Vanderwaltozyma polyspora
T01118(2009)	zro	Z.rouxii	Zygosaccharomyces rouxii
T01024(2007)	cgr	C.glabrata	Candida glabrata
T01026(2007)	dha	D.hansenii	Debaryomyces hansenii
T01023(2007)	pic	P.stipitis	Scheffersomyces stipitis
T01150(2010)	pgu	P.guilliermondii	Meyerozyma guilliermondii
T01116(2009)	lel	L.elongisporus	Lodderomyces elongisporus
T00189(2004)	cal	C.albicans	Candida albicans
T01115(2009)	ctp	C.tropicalis	Candida tropicalis
T01140(2009)	cdu	C.dubliniensis	Candida dubliniensis
T01033(2007)	yli	Y.lipolytica	Yarrowia lipolytica
T01149(2010)	clu	C.lusitaniae	Clavispora lusitaniae
#### Sordariomycetes
T01034(2007)	ncr	N.crassa	Neurospora crassa
T01048(2008)	pan	P.anserina	Podospora anserina
T01027(2007)	mgr	M.grisea	Magnaporthe oryzae
T01038(2007)	fgr	F.graminearum	Fusarium graminearum
#### Leotiomycetes
T01071(2008)	ssl	S.sclerotiorum	Sclerotinia sclerotiorum
T01072(2008)	bfu	B.fuckeliana	Botryotinia fuckeliana
#### Eurotiomycetes
T01016(2006)	ani	A.nidulans	Aspergillus nidulans
T10019	dani	A.nidulans_AspGD	Aspergillus nidulans (AspGD)
T01017(2006)	afm	A.fumigatus	Aspergillus fumigatus
T01070(2008)	nfi	N.fischeri	Neosartorya fischeri
T01018(2006)	aor	A.oryzae	Aspergillus oryzae
T01030(2007)	ang	A.niger	Aspergillus niger
T01090(2009)	afv	A.flavus	Aspergillus flavus
T01148(2010)	act	A.clavatus	Aspergillus clavatus
T01091(2009)	pcs	P.chrysogenum	Penicillium chrysogenum
T01114(2009)	cim	C.immitis	Coccidioides immitis
T01332(2010)	cpw	C.posadasii	Coccidioides posadasii
T01132(2009)	ure	U.reesii	Uncinocarpus reesii
#### Dothideomycetes
T01161(2010)	pno	P.nodorum	Phaeosphaeria nodorum
#### Pezizomycetes
T01282(2010)	tml	T.melanosporum	Tuber melanosporum
#### Schizosaccharomycetes
T00076(2002)	spo	S.pombe	Schizosaccharomyces pombe (fission yeast)
### Basidiomycetes
T00243(2005)	cne	C.neoformans	Cryptococcus neoformans JEC21
T01040(2008)	cnb	C.neoformans_B3501A	Cryptococcus neoformans B-3501A
T01162(2010)	ppl	P.placenta	Postia placenta
T10013	dpch	P.chrysosporium	Phanerochaete chrysosporium
T01044(2008)	lbc	L.bicolor	Laccaria bicolor
T01089(2009)	mpr	M.perniciosa	Moniliophthora perniciosa
T01275(2010)	cci	C.cinerea	Coprinopsis cinerea
T01331(2010)	scm	S.commune	Schizophyllum commune
T01021(2007)	uma	U.maydis	Ustilago maydis
T01043(2008)	mgl	M.globosa	Malassezia globosa
### Microsporidians
T00105(2002)	ecu	E.cuniculi	Encephalitozoon cuniculi
## Protists
### Choanoflagellates
T01042(2008)	mbr	M.brevicollis	Monosiga brevicollis
### Amoeboflagellate
T01241(2010)	ngr	N.gruberi	Naegleria gruberi
### Amoebozoa
#### Dictyostelium
T00245(2005)	ddi	D.discoideum	Dictyostelium discoideum (cellular slime mold)
#### Entamoeba
T00238(2005)	ehi	E.histolytica	Entamoeba histolytica
T01083(2009)	edi	E.dispar	Entamoeba dispar
### Alveolates
#### Apicomplexans
T00095(2002)	pfa	P.falciparum	Plasmodium falciparum 3D7
T01051(2008)	pfd	P.falciparum_Dd2	Plasmodium falciparum Dd2
T01052(2008)	pfh	P.falciparum_HB3	Plasmodium falciparum HB3
T01035(2007)	pyo	P.yoelii	Plasmodium yoelii
T01108(2009)	pcb	P.chabaudi	Plasmodium chabaudi
T01111(2009)	pbe	P.berghei	Plasmodium berghei
T01094(2009)	pkn	P.knowlesi	Plasmodium knowlesi
T01073(2008)	pvx	P.vivax	Plasmodium vivax
T00253(2005)	tan	T.annulata	Theileria annulata
T00254(2005)	tpv	T.parva	Theileria parva
T01085(2009)	bbo	B.bovis	Babesia bovis
T00168(2004)	cpv	C.parvum	Cryptosporidium parvum
T00210(2004)	cho	C.hominis	Cryptosporidium hominis
T01093(2009)	tgo	T.gondii	Toxoplasma gondii
#### Ciliates
T01020(2007)	tet	T.thermophila	Tetrahymena thermophila
T01055(2007)	ptm	P.tetraurelia	Paramecium tetraurelia
#### Dinoflagellates
T20100	ekbr	K.brevis_est	Karenia brevis (EST)
### Euglenozoa
#### Kinetoplasts
T01013(2003)	tbr	T.brucei	Trypanosoma brucei
T01012(2005)	tcr	T.cruzi	Trypanosoma cruzi
T01014(2004)	lma	L.major	Leishmania major
T01112(2009)	lif	L.infantum	Leishmania infantum
T01113(2009)	lbz	L.braziliensis	Leishmania braziliensis
### Diplomonads
T01047(2008)	gla	G.lamblia	Giardia lamblia
### Parabasalids
T01022(2007)	tva	T.vaginalis	Trichomonas vaginalis
### Diatoms
T01075(2009)	pti	P.tricornutum	Phaeodactylum tricornutum
T01078(2009)	tps	T.pseudonana	Thalassiosira pseudonana
### Oomycetes
T01333(2010)	pif	P.infestans	Phytophthora infestans
T20102	epcp	P.capsici_est	Phytophthora capsici (EST)
# Prokaryotes
## Bacteria
### Gammaproteobacteria
#### Escherichia
T00007(1997)	eco	E.coli	Escherichia coli K-12 MG1655
T00068(2001)	ecj	E.coli_J	Escherichia coli K-12 W3110
T00666(2008)	ecd	E.coli_DH10B	Escherichia coli K-12 DH10B
T00913(2009)	ebw	E.coli_BW2952	Escherichia coli K-12 MC4100(MuLac) BW2952
T00044(2001)	ece	E.coli_O157	Escherichia coli O157:H7 EDL933 (EHEC)
T00048(2001)	ecs	E.coli_O157J	Escherichia coli O157:H7 Sakai (EHEC)
T00778(2008)	ecf	E.coli_O157_EC4115	Escherichia coli O157:H7 EC4115 (EHEC)
T00949(2009)	etw	E.coli_O157_TW14359	Escherichia coli O157:H7 TW14359 (EHEC)
T01098(2009)	eoj	E.coli_O26_H11	Escherichia coli O26:H11 11368 (EHEC)
T01097(2009)	eoi	E.coli_O111_H-	Escherichia coli O111:H- 11128 (EHEC)
T01096(2009)	eoh	E.coli_O103_H2	Escherichia coli O103:H2 12009 (EHEC)
T00796(2008)	ecg	E.coli_0127	Escherichia coli O127:H6 E2348/69 (EPEC)
T01190(2010)	eok	E.coli_O55_H7	Escherichia coli O55:H7 CB9615 (EPEC)
T00106(2002)	ecc	E.coli_CFT073	Escherichia coli O6:K2:H1 CFT073 (UPEC)
T00373(2006)	ecp	E.coli_536	Escherichia coli O6:K15:H31 536 (UPEC)
T00338(2006)	eci	E.coli_UTI89	Escherichia coli O18:K1:H7 UTI89 (UPEC)
T00425(2006)	ecv	E.coli_APEC	Escherichia coli O1:K1:H7 (APEC)
T00591(2007)	ecx	E.coli_HS	Escherichia coli O9 HS (commensal)
T00590(2007)	ecw	E.coli_E24377A	Escherichia coli O139:H28 E24377A (ETEC)
T00672(2008)	ecm	E.coli_SECEC	Escherichia coli SMS-3-5 (environmental)
T00784(2008)	ecy	E.coli_SE11	Escherichia coli O152:H28 SE11 (commensal)
T00828(2009)	ecr	E.coli_IAI1	Escherichia coli O8 IAI1 (commensal)
T00827(2009)	ecq	E.coli_ED1a	Escherichia coli O81 ED1a (commensal)
T00826(2009)	eck	E.coli_55989	Escherichia coli 55989 (EAEC)
T00829(2009)	ect	E.coli_IAI39	Escherichia coli O7:K1 IAI39 (ExPEC)
T00831(2009)	eum	E.coli_UMN026	Escherichia coli O17:K52:H18 UMN026 (ExPEC)
T00830(2009)	ecz	E.coli_S88	Escherichia coli O45:K1:H7 S88 (ExPEC)
T00697(2008)	ecl	E.coli_ATCC8739	Escherichia coli C ATCC 8739
T00944(2009)	ebr	E.coli_B_REL606	Escherichia coli B REL606
T00939(2009)	ebd	E.coli_BL21_DE3	Escherichia coli BL21-Gold(DE3)pLysS AG
T00811(2008)	efe	E.fergusonii	Escherichia fergusonii
#### Salmonella
T00064(2001)	sty	S.typhi	Salmonella enterica subsp. enterica serovar Typhi CT18
T00121(2003)	stt	S.typhi_Ty2	Salmonella enterica subsp. enterica serovar Typhi Ty2
T00065(2001)	stm	S.typhimurium	Salmonella enterica subsp. enterica serovar Typhimurium LT2
T00219(2004)	spt	S.enterica_Paratyphi	Salmonella enterica subsp. enterica serovar Paratyphi A ATCC9150
T00756(2008)	sek	S.enterica_Paratyphi_AKU12601	Salmonella enterica subsp. enterica serovar Paratyphi A AKU12601
T00628(2007)	spq	S.enterica_Paratyphi_B	Salmonella enterica subsp. enterica serovar Paratyphi B
T00862(2009)	sei	S.enterica_Paratyphi_C	Salmonella enterica subsp. enterica serovar Paratyphi C
T00240(2005)	sec	S.enterica_Choleraesuis	Salmonella enterica subsp. enterica serovar Choleraesuis
T00738(2008)	seh	S.enterica_Heidelberg	Salmonella enterica subsp. enterica serovar Heidelberg
T00739(2008)	see	S.enterica_Newport	Salmonella enterica subsp. enterica serovar Newport
T00743(2008)	sew	S.enterica_Schwarzengrund	Salmonella enterica subsp. enterica serovar Schwarzengrund
T00751(2008)	sea	S.enterica_Agona	Salmonella enterica subsp. enterica serovar Agona
T00757(2008)	sed	S.enterica_Dublin	Salmonella enterica subsp. enterica serovar Dublin
T00770(2008)	seg	S.enterica_Gallinarum	Salmonella enterica subsp. enterica serovar Gallinarum
T00776(2008)	set	S.enterica_Enteritidis	Salmonella enterica subsp. enterica serovar Enteritidis
T00627(2007)	ses	S.enterica_arizonae	Salmonella enterica subsp. arizonae
#### Yersinia
T00063(2001)	ype	Y.pestis	Yersinia pestis CO92 (biovar Orientalis)
T00092(2002)	ypk	Y.pestis_KIM	Yersinia pestis KIM 10 (biovar Mediaevalis)
T00369(2006)	ypa	Y.pestis_Antiqua	Yersinia pestis Antiqua (biovar Antiqua)
T00370(2006)	ypn	Y.pestis_Nepal516	Yersinia pestis Nepal516 (biovar Antiqua)
T00165(2004)	ypm	Y.pestis_Mediaevails	Yersinia pestis 91001 (biovar Microtus)
T00505(2007)	ypp	Y.pestis_Pestoides	Yersinia pestis Pestoides F
T00635(2007)	ypg	Y.pestis_Angola	Yersinia pestis Angola
T01210(2010)	ypz	Y.pestis_Z176003	Yersinia pestis Z176003
T00195(2004)	yps	Y.pseudotuberculosis	Yersinia pseudotuberculosis IP32953 (serotype I)
T00570(2007)	ypi	Y.pseudotuberculosis_IP31758	Yersinia pseudotuberculosis IP31758 (serotype O:1b)
T00665(2008)	ypy	Y.pseudotuberculosis_YPIII	Yersinia pseudotuberculosis YPIII
T00744(2008)	ypb	Y.pseudotuberculosis_PB1	Yersinia pseudotuberculosis PB1/+
T00469(2007)	yen	Y.enterocolitica	Yersinia enterocolitica
#### Shigella
T00097(2002)	sfl	S.flexneri	Shigella flexneri 301 (serotype 2a)
T00128(2003)	sfx	S.flexneri_2457T	Shigella flexneri 2457T (serotype 2a)
T00377(2006)	sfv	S.flexneri_8401	Shigella flexneri 8401 (serotype 5b)
T00274(2005)	ssn	S.sonnei	Shigella sonnei
T00301(2005)	sbo	S.boydii	Shigella boydii Sb227
T00700(2008)	sbc	S.boydii_CDC3083-94	Shigella boydii CDC 3083-94
T00306(2005)	sdy	S.dysenteriae	Shigella dysenteriae
#### Pectobacterium
T00186(2004)	eca	E.carotovora	Pectobacterium atrosepticum
T00934(2009)	pct	P.carotovorum	Pectobacterium carotovorum
T01106(2009)	pwa	P.wasabiae	Pectobacterium wasabiae
#### Erwinia
T00711(2008)	eta	E.tasmaniensis	Erwinia tasmaniensis
T01000(2009)	epy	E.pyrifoliae	Erwinia pyrifoliae
T01197(2010)	eam	E.amylovora	Erwinia amylovora CFBP1430
T01199(2010)	eay	E.amylovora_ATCC49946	Erwinia amylovora ATCC 49946
T01270(2010)	ebi	E.billingiae	Erwinia billingiae
#### Photorhabdus
T00149(2003)	plu	P.luminescens	Photorhabdus luminescens
T00941(2009)	pay	P.asymbiotica	Photorhabdus asymbiotica
#### Buchnera
T00036(2000)	buc	Buchnera	Buchnera aphidicola APS
T00087(2002)	bas	B.aphidicola_Sg	Buchnera aphidicola Sg
T00111(2003)	bab	B.aphidicola_Bp	Buchnera aphidicola Bp
T00423(2006)	bcc	B.aphidicola_Cc	Buchnera aphidicola Cc
T00820(2009)	bap	B.aphidicola_5A	Buchnera aphidicola 5A
T00821(2009)	bau	B.aphidicola_Tuc7	Buchnera aphidicola Tuc7
#### Wigglesworthia
T00101(2002)	wbr	W.brevipalpis	Wigglesworthia glossinidia
#### Sodalis
T00316(2006)	sgl	S.glossinidius	Sodalis glossinidius
#### Enterobacter
T00507(2007)	ent	Enterobacter_638	Enterobacter sp. 638
T01231(2010)	enc	E.cloacae	Enterobacter cloacae subsp. cloacae ATCC 13047
T01342(2010)	esc	E.cloacae_SCF1	Enterobacter cloacae SCF1
#### Cronobacter
T00586(2007)	esa	E.sakazakii	Enterobacter sakazakii
T00999(2009)	ctu	C.turicensis	Cronobacter turicensis
#### Klebsiella
T00566(2007)	kpn	K.pneumoniae	Klebsiella pneumoniae
T00772(2008)	kpe	K.pneumoniae_342	Klebsiella pneumoniae 342
T00910(2009)	kpu	K.pneumoniae_NTUH-K2044	Klebsiella pneumoniae NTUH-K2044
T01170(2010)	kva	K.variicola	Klebsiella variicola
#### Citrobacter
T00592(2007)	cko	C.koseri	Citrobacter koseri ATCC BAA-895
T01145(2010)	cro	C.rodentium	Citrobacter rodentium
#### Serratia
T00595(2007)	spe	S.proteamaculans	Serratia proteamaculans
#### Proteus
T00753(2008)	pmr	P.mirabilis	Proteus mirabilis
#### Edwardsiella
T00912(2009)	eic	E.ictaluri	Edwardsiella ictaluri
T01121(2009)	etr	E.tarda	Edwardsiella tarda
#### Blochmannia
T00138(2003)	bfl	B.floridanus	Candidatus Blochmannia floridanus
T00272(2005)	bpn	B.pennsylvanicus	Candidatus Blochmannia pennsylvanicus
T01398(2011)	bva	B.vafer	Candidatus Blochmannia vafer
#### Hamiltonella
T00911(2009)	hde	H.defensa	Candidatus Hamiltonella defensa
#### Dickeya
T00927(2009)	dda	D.dadantii	Dickeya dadantii Ech703
T01138(2009)	ddc	D.dadantii_Ech586	Dickeya dadantii Ech586
T01305(2010)	ddd	D.dadantii_3937	Dickeya dadantii 3937
T00930(2009)	dze	D.zeae	Dickeya zeae
#### Xenorhabdus
T01186(2010)	xbo	X.bovienii	Xenorhabdus bovienii
T01274(2010)	xne	X.nematophila	Xenorhabdus nematophila
#### Pantoea
T01195(2010)	pam	P.ananatis	Pantoea ananatis
T01326(2010)	pva	P.vagans	Pantoea vagans
T01386(2011)	pao	Pantoea_At-9b	Pantoea sp. At-9b
#### Riesia
T01218(2010)	rip	R.pediculicola	Candidatus Riesia pediculicola
#### Rahnella
T01422(2011)	rah	Rahnella_Y9602	Rahnella sp. Y9602
#### Haemophilus
T00001(1995)	hin	H.influenzae	Haemophilus influenzae Rd KW20 (serotype d)
T00248(2005)	hit	H.influenzae_NT	Haemophilus influenzae 86-028NP (nontypeable)
T00543(2007)	hip	H.influenzae_PittEE	Haemophilus influenzae PittEE
T00544(2007)	hiq	H.influenzae_PittGG	Haemophilus influenzae PittGG
T01395(2011)	hif	H.influenzae_F3031	Haemophilus influenzae F3031
T01400(2011)	hil	H.influenzae_F3047	Haemophilus influenzae F3047
T00135(2003)	hdu	H.ducreyi	Haemophilus ducreyi
T00825(2009)	hap	H.parasuis	Haemophilus parasuis
#### Histophilus
T00386(2006)	hso	H.somnus	Haemophilus somnus 129PT
T00673(2008)	hsm	H.somnus_2336	Haemophilus somnus 2336
#### Pasteurella
T00046(2001)	pmu	P.multocida	Pasteurella multocida
#### Mannheimia
T00201(2004)	msu	M.succiniciproducens	Mannheimia succiniciproducens
#### Actinobacillus
T00476(2007)	apl	A.pleuropneumoniae	Actinobacillus pleuropneumoniae L20 (serotype 5b)
T00644(2008)	apj	A.pleuropneumoniae_JL03	Actinobacillus pleuropneumoniae JL03 (serotype 3)
T00717(2008)	apa	A.pleuropneumoniae_AP76	Actinobacillus pleuropneumoniae AP76 (serotype 7)
T00558(2007)	asu	A.succinogenes	Actinobacillus succinogenes
#### Aggregatibacter
T00929(2009)	aap	A.aphrophilus	Aggregatibacter aphrophilus
T00993(2009)	aat	A.actinomycetemcomitans	Aggregatibacter actinomycetemcomitans
#### Xylella
T00033(2000)	xfa	X.fastidiosa	Xylella fastidiosa 9a5c
T00113(2003)	xft	X.fastidiosa_T	Xylella fastidiosa Temecula1
T00677(2008)	xfm	X.fastidiosa_M12	Xylella fastidiosa M12
T00692(2008)	xfn	X.fastidiosa_M23	Xylella fastidiosa M23
#### Xanthomonas
T00083(2002)	xcc	X.campestris	Xanthomonas campestris pv. campestris ATCC 33913
T00247(2005)	xcb	X.campestris_B	Xanthomonas campestris pv. campestris 8004
T00759(2008)	xca	X.campestris_B100	Xanthomonas campestris pv. campestris B100
T00288(2005)	xcv	X.campestris_vesicatoria	Xanthomonas campestris pv. vesicatoria
T00084(2002)	xac	X.axonopodis	Xanthomonas axonopodis
T00235(2005)	xoo	X.oryzae	Xanthomonas oryzae KACC10331
T00360(2006)	xom	X.oryzae_MAFF311018	Xanthomonas oryzae MAFF311018
T00763(2008)	xop	X.oryzae_PXO99A	Xanthomonas oryzae PXO99A
T01160(2010)	xal	X.albilineans	Xanthomonas albilineans
#### Stenotrophomonas
T00718(2008)	sml	S.maltophilia	Stenotrophomonas maltophilia K279a
T00733(2008)	smt	S.maltophilia_R551-3	Stenotrophomonas maltophilia R551-3
#### Pseudoxanthomonas
T01403(2011)	psu	P.suwonensis	Pseudoxanthomonas suwonensis
#### Vibrio
T00034(2000)	vch	V.cholerae	Vibrio cholerae O1
T00520(2007)	vco	V.cholerae_O395	Vibrio cholerae O395
T00891(2009)	vcm	V.cholerae_M66-2	Vibrio cholerae M66-2
T00903(2009)	vcj	V.cholerae_MJ-1236	Vibrio cholerae MJ-1236
T00108(2002)	vvu	V.vulnificus	Vibrio vulnificus CMCP6
T00150(2003)	vvy	V.vulnificus_YJ016	Vibrio vulnificus YJ016
T01415(2011)	vvm	V.vulnificus_MO6-24-O	Vibrio vulnificus MO6-24/O
T00120(2003)	vpa	V.parahaemolyticus	Vibrio parahaemolyticus
T00589(2007)	vha	V.harveyi	Vibrio harveyi
T00812(2008)	vsp	V.splendidus	Vibrio splendidus
T01107(2009)	vex	Vibrio_Ex25	Vibrio sp. Ex25
#### Aliivibrio
T00236(2005)	vfi	V.fischeri	Vibrio fischeri
T00754(2008)	vfm	V.fischeri_MJ11	Vibrio fischeri MJ11
T00782(2008)	vsa	A.salmonicida_LFI1238	Aliivibrio salmonicida LFI1238
#### Photobacterium
T00173(2004)	ppr	P.profundum	Photobacterium profundum
#### Pseudomonas
T00035(2000)	pae	P.aeruginosa	Pseudomonas aeruginosa PAO1
T00401(2006)	pau	P.aeruginosa_PA14	Pseudomonas aeruginosa UCBPP-PA14
T00569(2007)	pap	P.aeruginosa_PA7	Pseudomonas aeruginosa PA7
T00818(2009)	pag	P.aeruginosa_LESB58	Pseudomonas aeruginosa LESB58
T00114(2003)	ppu	P.putida	Pseudomonas putida KT2440
T00537(2007)	ppf	P.putida_F1	Pseudomonas putida F1
T00650(2008)	ppg	P.putida_GB1	Pseudomonas putida GB-1
T00675(2008)	ppw	P.putida_W619	Pseudomonas putida W619
T00118(2003)	pst	P.syringae	Pseudomonas syringae pv. tomato DC3000
T00246(2005)	psb	P.syringae_B728a	Pseudomonas syringae pv. syringae B728a
T00266(2005)	psp	P.syringae_phaseolicola	Pseudomonas syringae pv. phaseolicola 1448A
T00249(2005)	pfl	P.fluorescens	Pseudomonas fluorescens Pf-5
T00283(2005)	pfo	P.fluorescens_PfO1	Pseudomonas fluorescens Pf0-1
T00899(2009)	pfs	P.fluorescens_SBW25	Pseudomonas fluorescens SBW25
T00362(2006)	pen	P.entomophila	Pseudomonas entomophila
T00510(2007)	pmy	P.mendocina	Pseudomonas mendocina
T00511(2007)	psa	P.stutzeri	Pseudomonas stutzeri
#### Cellvibrio
T00721(2008)	cja	C.japonicus	Cellvibrio japonicus
#### Azotobacter
T00885(2009)	avn	A.vinelandii	Azotobacter vinelandii
#### Psychrobacter
T00256(2005)	par	P.arcticum	Psychrobacter arcticum
T00350(2006)	pcr	P.cryohalolentis	Psychrobacter cryohalolentis
T00541(2007)	prw	Psychrobacter_PRwf-1	Psychrobacter sp. PRwf-1
#### Acinetobacter
T00185(2004)	aci	Acinetobacter_ADP1	Acinetobacter sp. ADP1
T01263(2010)	acd	Acinetobacter_DR1	Acinetobacter sp. DR1
T00486(2007)	acb	A.baumannii	Acinetobacter baumannii ATCC 17978
T00660(2008)	abm	A.baumannii_SDF	Acinetobacter baumannii SDF
T00667(2008)	aby	A.baumannii_AYE	Acinetobacter baumannii AYE
T00710(2008)	abc	A.baumannii_ACICU	Acinetobacter baumannii ACICU
T00793(2008)	abn	A.baumannii_AB0057	Acinetobacter baumannii AB0057
T00795(2008)	abb	A.baumannii_AB307-0294	Acinetobacter baumannii AB307-0294
#### Moraxella
T01224(2010)	mct	M.catarrhalis	Moraxella catarrhalis
#### Shewanella
T00099(2002)	son	S.oneidensis	Shewanella oneidensis
T00344(2006)	sdn	S.denitrificans	Shewanella denitrificans
T00395(2006)	sfr	S.frigidimarina	Shewanella frigidimarina
T00445(2006)	saz	S.amazonensis	Shewanella amazonensis
T00478(2007)	sbl	S.baltica	Shewanella baltica OS155
T00571(2007)	sbm	S.baltica_OS185	Shewanella baltica OS185
T00622(2007)	sbn	S.baltica_OS195	Shewanella baltica OS195
T00803(2008)	sbp	S.baltica_OS223	Shewanella baltica OS223
T00489(2007)	slo	S.loihica	Shewanella loihica
T00513(2007)	spc	S.putrefaciens	Shewanella putrefaciens
T00596(2007)	sse	S.sediminis	Shewanella sediminis
T00606(2007)	spl	S.pealeana	Shewanella pealeana
T00388(2006)	she	Shewanella_MR-4	Shewanella sp. MR-4
T00389(2006)	shm	Shewanella_MR-7	Shewanella sp. MR-7
T00428(2006)	shn	Shewanella_ANA3	Shewanella sp. ANA-3
T00453(2007)	shw	Shewanella_W3-18-1	Shewanella sp. W3-18-1
T00654(2008)	shl	S.halifaxensis	Shewanella halifaxensis
T00676(2008)	swd	S.woodyi	Shewanella woodyi ATCC 51908
T00791(2008)	swp	S.piezotolerans_WP3	Shewanella piezotolerans WP3
T01206(2010)	svo	S.violacea	Shewanella violacea
#### Idiomarina
T00218(2004)	ilo	I.loihiensis	Idiomarina loihiensis
#### Colwellia
T00258(2005)	cps	C.psychrerythraea	Colwellia psychrerythraea
#### Pseudoalteromonas
T00282(2005)	pha	P.haloplanktis	Pseudoalteromonas haloplanktis
T00372(2006)	pat	P.atlantica	Pseudoalteromonas atlantica
T01374(2010)	psm	Pseudoalteromonas_SM9913	Pseudoalteromonas sp. SM9913
#### Saccharophagus
T00335(2006)	sde	S.degradans	Saccharophagus degradans
#### Marinobacter
T00454(2007)	maq	M.aquaeolei	Marinobacter aquaeolei
#### Alteromonas
T00747(2008)	amc	A.macleodii	Alteromonas macleodii
#### Psychromonas
T00450(2006)	pin	P.ingrahamii	Psychromonas ingrahamii
#### Teredinibacter
T00952(2009)	ttu	T.turnerae	Teredinibacter turnerae
#### Ferrimonas
T01318(2010)	fbl	F.balearica	Ferrimonas balearica
#### Coxiella
T00124(2003)	cbu	C.burnetii	Coxiella burnetii RSA 493
T00632(2007)	cbs	C.burnetii_RSA331	Coxiella burnetii RSA 331
T00583(2007)	cbd	C.burnetii_Dugway	Coxiella burnetii Dugway 5J108-111
T00787(2008)	cbg	C.burnetii_CbuG_Q212	Coxiella burnetii CbuG_Q212
T00788(2008)	cbc	C.burnetii_CbuK_Q154	Coxiella burnetii CbuK_Q154
#### Legionella
T00199(2004)	lpn	L.pneumophila	Legionella pneumophila Philadelphia 1
T00208(2004)	lpf	L.pneumophila_Lens	Legionella pneumophila Lens
T00209(2004)	lpp	L.pneumophila_Paris	Legionella pneumophila Paris
T00532(2007)	lpc	L.pneumophila_Corby	Legionella pneumophila Corby
T01232(2010)	lpa	L.pneumophila_2300-99	Legionella pneumophila 2300/99 Alcoy
T01183(2010)	llo	L.longbeachae	Legionella longbeachae
#### Methylococcus
T00205(2004)	mca	M.capsulatus	Methylococcus capsulatus
#### Francisella
T00214(2004)	ftu	F.tularensis	Francisella tularensis subsp. tularensis SCHU S4
T00381(2006)	ftf	F.tularensis_FSC198	Francisella tularensis subsp. tularensis FSC 198
T00495(2007)	ftw	F.tularensis_WY96-3418	Francisella tularensis subsp. tularensis WY96-3418
T00331(2006)	ftl	F.tularensis_LVS	Francisella tularensis subsp. holarctica LVS
T00399(2006)	fth	F.tularensis_OSU18	Francisella tularensis subsp. holarctica OSU18
T00584(2007)	fta	F.tularensis_FTA	Francisella tularensis subsp. holarctica FTNF002-00
T00698(2008)	ftm	F.tularensis_FSC147	Francisella tularensis subsp. mediasiatica FSC147
T00432(2006)	ftn	F.tularensis_U112	Francisella novicida U112
T00652(2008)	fph	F.philomiragia	Francisella philomiragia
#### Thiomicrospira
T00296(2005)	tcx	T.crunogena	Thiomicrospira crunogena
#### Nitrosococcus
T00281(2005)	noc	N.oceani	Nitrosococcus oceani
T01198(2010)	nhl	N.halophilus	Nitrosococcus halophilus
T01266(2010)	nwa	N.watsoni	Nitrosococcus watsoni
#### Allochromatium
T01168(2010)	alv	A.vinosum	Allochromatium vinosum
#### Alkalilimnicola
T00391(2006)	aeh	A.ehrlichei	Alkalilimnicola ehrlichei
#### Halorhodospira
T00462(2007)	hha	H.halophila	Halorhodospira halophila
#### Thioalkalivibrio
T00840(2009)	tgr	Thioalkalivibrio_HL-EbGR7	Thioalkalivibrio sp. HL-EbGR7
T01174(2010)	tkm	Thioalkalivibrio_K90mix	Thioalkalivibrio sp. K90mix
#### Halothiobacillus
T01104(2009)	hna	H.neapolitanus	Halothiobacillus neapolitanus
#### Hahella
T00307(2005)	hch	H.chejuensis	Hahella chejuensis
#### Chromohalobacter
T00347(2006)	csa	C.salexigens	Chromohalobacter salexigens
#### Halomonas
T01311(2010)	hel	H.elongata	Halomonas elongata
#### Alcanivorax
T00380(2006)	abo	A.borkumensis	Alcanivorax borkumensis
#### Kangiella
T00973(2009)	kko	K.koreensis	Kangiella koreensis
#### Marinomonas
T00567(2007)	mmw	Marinomonas_MWYL1	Marinomonas sp. MWYL1
#### Aeromonas
T00424(2006)	aha	A.hydrophila	Aeromonas hydrophila
T00500(2007)	asa	A.salmonicida	Aeromonas salmonicida
#### Tolumonas
T00904(2009)	tau	T.auensis	Tolumonas auensis
#### Dichelobacter
T00517(2007)	dno	D.nodosus	Dichelobacter nodosus
#### Acidithiobacillus
T00758(2008)	afe	A.ferrooxidans	Acidithiobacillus ferrooxidans ATCC 53993
T00810(2008)	afr	A.ferrooxidans_ATCC23270	Acidithiobacillus ferrooxidans ATCC 23270
#### Baumannia
T00349(2006)	bci	B.cicadellinicola	Baumannia cicadellinicola
#### Carsonella
T00403(2006)	crp	C.ruddii	Candidatus Carsonella ruddii
#### Ruthia
T00438(2006)	rma	R.magnifica	Candidatus Ruthia magnifica
#### Vesicomyosocius
T00530(2007)	vok	V.okutanii	Candidatus Vesicomyosocius okutanii
#### Unclassified
T01300(2010)	gpb	Gammaproteobacterium_HdN1	Gamma proteobacterium HdN1
### Betaproteobacteria
#### Neisseria
T00031(2000)	nma	N.meningitidis_A	Neisseria meningitidis Z2491 (serogroup A)
T00027(2000)	nme	N.meningitidis	Neisseria meningitidis MC58 (serogroup B)
T00458(2007)	nmc	N.meningitidis_FAM18	Neisseria meningitidis FAM18 (serogroup C)
T00633(2007)	nmn	N.meningitidis_053442	Neisseria meningitidis 053442 (serogroup C)
T00954(2009)	nmi	N.meningitidis_alpha14	Neisseria meningitidis alpha14
T00237(2005)	ngo	N.gonorrhoeae	Neisseria gonorrhoeae FA 1090
T00728(2008)	ngk	N.gonorrhoeae_NCCP11945	Neisseria gonorrhoeae NCCP11945
T01368(2010)	nla	N.lactamica	Neisseria lactamica
#### Chromobacterium
T00147(2003)	cvi	C.violaceum	Chromobacterium violaceum
#### Laribacter
T00884(2009)	lhk	L.hongkongensis	Laribacter hongkongensis
#### Ralstonia
T00071(2001)	rso	R.solanacearum	Ralstonia solanacearum GMI1000
T01272(2010)	rsc	R.solanacearum_CFBP2957	Ralstonia solanacearum CFBP2957
T01273(2010)	rsl	R.solanacearum_PSI07	Ralstonia solanacearum PSI07
T00762(2008)	rpi	R.pickettii	Ralstonia pickettii 12J
T00925(2009)	rpf	R.pickettii_12D	Ralstonia pickettii 12D
#### Cupriavidus
T00268(2005)	reu	R.eutropha	Ralstonia eutropha JMP134
T00416(2006)	reh	R.eutropha_H16	Ralstonia eutropha H16
T00351(2006)	rme	R.metallidurans	Cupriavidus metallidurans
T00702(2008)	cti	C.taiwanensis	Cupriavidus taiwanensis
#### Burkholderia
T00204(2004)	bma	B.mallei	Burkholderia mallei ATCC 23344
T00457(2007)	bmv	B.mallei_SAVP1	Burkholderia mallei SAVP1
T00471(2007)	bml	B.mallei_NCTC10229	Burkholderia mallei NCTC 10229
T00479(2007)	bmn	B.mallei_NCTC10247	Burkholderia mallei NCTC 10247
T00203(2004)	bps	B.pseudomallei	Burkholderia pseudomallei K96243
T00289(2005)	bpm	B.pseudomallei_1710b	Burkholderia pseudomallei 1710b
T00480(2007)	bpl	B.pseudomallei_1106a	Burkholderia pseudomallei 1106a
T00481(2007)	bpd	B.pseudomallei_668	Burkholderia pseudomallei 668
T00894(2009)	bpr	B.pseudomallei_MSHR346	Burkholderia pseudomallei MSHR346
T00311(2005)	bte	B.thailandensis	Burkholderia thailandensis
T00493(2007)	bvi	B.vietnamiensis	Burkholderia vietnamiensis
T00286(2005)	bur	Burkholderia_383	Burkholderia sp. 383
T00363(2006)	bcn	B.cenocepacia	Burkholderia cenocepacia AU1054
T00415(2006)	bch	B.cenocepacia_HI2424	Burkholderia cenocepacia HI2424
T00669(2008)	bcm	B.cenocepacia_MC0-3	Burkholderia cenocepacia MC0-3
T00771(2008)	bcj	B.cenocepacia_J2315	Burkholderia cenocepacia J2315
T00398(2006)	bam	B.cepacia	Burkholderia cepacia
T00684(2008)	bac	B.ambifaria_MC40-6	Burkholderia ambifaria MC40-6
T00624(2007)	bmu	B.multivorans	Burkholderia multivorans ATCC 17616 (JGI)
T00740(2008)	bmj	B.multivorans_T	Burkholderia multivorans ATCC 17616 (Tohoku)
T00340(2006)	bxe	B.xenovorans	Burkholderia xenovorans
T00704(2008)	bph	B.phymatum	Burkholderia phymatum
T00765(2008)	bpy	B.phytofirmans	Burkholderia phytofirmans
T00905(2009)	bgl	B.glumae	Burkholderia glumae
T01424(2011)	bug	Burkholderia_CCGE1001	Burkholderia sp. CCGE1001
T01217(2010)	bge	Burkholderia_CCGE1002	Burkholderia sp. CCGE1002
T01314(2010)	bgf	Burkholderia_CCGE1003	Burkholderia sp. CCGE1003
T01355(2010)	brh	B.rhizoxinica	Burkholderia rhizoxinica
#### Polynucleobacter
T00502(2007)	pnu	Polynucleobacter	Polynucleobacter sp. QLW-P1DMWA-1
T00683(2008)	pne	P.necessarius	Polynucleobacter necessarius
#### Bordetella
T00139(2003)	bpe	B.pertussis	Bordetella pertussis
T00140(2003)	bpa	B.parapertussis	Bordetella parapertussis
T00141(2003)	bbr	B.bronchiseptica	Bordetella bronchiseptica
T00637(2007)	bpt	B.petrii	Bordetella petrii
T00695(2008)	bav	B.avium	Bordetella avium
#### Achromobacter
T01341(2010)	axy	A.xylosoxidans	Achromobacter xylosoxidans
#### Taylorella
T01390(2011)	teq	T.equigenitalis	Taylorella equigenitalis
#### Rhodoferax
T00334(2006)	rfr	R.ferrireducens	Rhodoferax ferrireducens
#### Polaromonas
T00343(2006)	pol	Polaromonas	Polaromonas sp. JS666
T00459(2007)	pna	P.naphthalenivorans	Polaromonas naphthalenivorans
#### Acidovorax
T00451(2007)	aav	A.avenae	Acidovorax avenae
T00455(2007)	ajs	Acidovorax_JS42	Acidovorax sp. JS42
T00853(2009)	dia	Diaphorobacter	Acidovorax ebreus
#### Verminephrobacter
T00460(2007)	vei	V.eiseniae	Verminephrobacter eiseniae
#### Delftia
T00620(2007)	dac	D.acidovorans	Delftia acidovorans
#### Variovorax
T00916(2009)	vap	V.paradoxus	Variovorax paradoxus S110
T01392(2011)	vpe	V.paradoxus_EPS	Variovorax paradoxus EPS
#### Comamonas
T01109(2009)	ctt	C.testosteroni	Comamonas testosteroni
#### Alicycliphilus
T01397(2011)	adn	A.denitrificans	Alicycliphilus denitrificans
#### Methylibium
T00470(2007)	mpt	M.petroleiphilum	Methylibium petroleiphilum
#### Herminiimonas
T00490(2007)	har	H.arsenicoxydans	Herminiimonas arsenicoxydans
#### Minibacterium
T00561(2007)	mms	M.massiliensis	Minibacterium massiliensis
#### Herbaspirillum
T01268(2010)	hse	H.seropedicae	Herbaspirillum seropedicae
#### Zinderia
T01304(2010)	zin	Z.insecticola	Candidatus Zinderia insecticola CARI
#### Leptothrix
T00681(2008)	lch	L.cholodnii	Leptothrix cholodnii
#### Thiomonas
T01227(2010)	tin	T.intermedia	Thiomonas intermedia
#### Nitrosomonas
T00130(2003)	neu	N.europaea	Nitrosomonas europaea
T00393(2006)	net	N.eutropha	Nitrosomonas eutropha
#### Nitrosospira
T00302(2005)	nmu	N.multiformis	Nitrosospira multiformis
#### Aromatoleum
T00222(2004)	eba	Azoarcus_EbN1	Aromatoleum aromaticum EbN1
#### Azoarcus
T00441(2006)	azo	Azoarcus_BH72	Azoarcus sp. BH72
#### Dechloromonas
T00259(2005)	dar	D.aromatica	Dechloromonas aromatica
#### Thauera
T00804(2008)	tmz	Thauera	Thauera sp. MZ1T
#### Thiobacillus
T00275(2005)	tbd	T.denitrificans	Thiobacillus denitrificans
#### Methylobacillus
T00342(2006)	mfa	M.flagellatus	Methylobacillus flagellatus
#### Methylotenera
T00942(2009)	mmb	M.mobilis	Methylotenera mobilis
T01247(2010)	meh	Methylotenera_301	Methylotenera sp. 301
#### Methylovorus
T00943(2009)	mei	Methylovorus_SIP3-4	Methylovorus sp. SIP3-4
T01361(2010)	mep	Methylovorus_MP688	Methylovorus sp. MP688
#### Accumulibacter
T00966(2009)	app	A.phosphatis	Accumulibacter phosphatis
#### Sideroxydans
T01196(2010)	slt	S.lithotrophicus	Sideroxydans lithotrophicus
#### Gallionella
T01295(2010)	gca	G.capsiferriformans	Gallionella capsiferriformans
### Epsilonproteobacteria
#### Helicobacter
T00008(1997)	hpy	H.pylori	Helicobacter pylori 26695
T00020(1999)	hpj	H.pylori_J99	Helicobacter pylori J99
T00365(2006)	hpa	H.pylori_HPAG1	Helicobacter pylori HPAG1
T00742(2008)	hps	H.pylori_Shi470	Helicobacter pylori Shi470
T00777(2008)	hpg	H.pylori_G27	Helicobacter pylori G27
T00786(2008)	hpp	H.pylori_P12	Helicobacter pylori P12
T00950(2009)	hpb	H.pylori_B38	Helicobacter pylori B38
T01262(2010)	hpl	H.pylori_B8	Helicobacter pylori B8
T01322(2010)	hpc	H.pylori_PeCan4	Helicobacter pylori PeCan4
T01323(2010)	hpm	H.pylori_SJM180	Helicobacter pylori SJM180
T00133(2003)	hhe	H.hepaticus	Helicobacter hepaticus
T00371(2006)	hac	H.acinonychis	Helicobacter acinonychis
T01191(2010)	hms	H.mustelae	Helicobacter mustelae
T01375(2010)	hfe	H.felis	Helicobacter felis
#### Wolinella
T00146(2003)	wsu	W.succinogenes	Wolinella succinogenes
#### Sulfurimonas
T00298(2005)	tdn	T.denitrificans_ATCC33889	Sulfurimonas denitrificans
T01316(2010)	sua	S.autotrophica	Sulfurimonas autotrophica
#### Sulfuricurvum
T01370(2010)	sku	S.kujiense	Sulfuricurvum kujiense
#### Campylobacter
T00026(2000)	cje	C.jejuni	Campylobacter jejuni NCTC11168
T00227(2005)	cjr	C.jejuni_RM1221	Campylobacter jejuni RM1221
T00461(2007)	cjj	C.jejuni_81-176	Campylobacter jejuni 81-176
T00597(2007)	cju	C.jejuni_81116	Campylobacter jejuni 81116
T01372(2010)	cjn	C.jejuni_ICDCCJ07001	Campylobacter jejuni ICDCCJ07001
T00573(2007)	cjd	C.jejuni_doylei	Campylobacter jejuni subsp. doylei 269.97
T00430(2006)	cff	C.fetus	Campylobacter fetus
T00576(2007)	ccv	C.curvus	Campylobacter curvus
T00577(2007)	cha	C.hominis_BAA-381	Campylobacter hominis ATCC BAA-381
T00593(2007)	cco	C.concisus	Campylobacter concisus 13826
T00858(2009)	cla	C.lari	Campylobacter lari
#### Arcobacter
T00600(2007)	abu	A.butzleri	Arcobacter butzleri
T01235(2010)	ant	A.nitrofigilis	Arcobacter nitrofigilis
#### Sulfurospirillum
T01126(2009)	sdl	S.deleyianum	Sulfurospirillum deleyianum
#### Nitratiruptor
T00565(2007)	nis	Nitratiruptor_SB155-2	Nitratiruptor sp. SB155-2
#### Sulfurovum
T00572(2007)	sun	Sulfurovum_NBC37-1	Sulfurovum sp. NBC37-1
#### Nitratifractor
T01405(2011)	nsa	N.salsuginis	Nitratifractor salsuginis
#### Nautilia
T00860(2009)	nam	N.profundicola	Nautilia profundicola
### Deltaproteobacteria
#### Geobacter
T00155(2003)	gsu	G.sulfurreducens	Geobacter sulfurreducens
T00295(2005)	gme	G.metallireducens	Geobacter metallireducens
T00521(2007)	gur	G.uraniumreducens	Geobacter uraniumreducens
T00708(2008)	glo	G.lovleyi	Geobacter lovleyi
T00749(2008)	gbm	G.bemidjiensis	Geobacter bemidjiensis
T00846(2009)	geo	Geobacter_FRC-32	Geobacter sp. FRC-32
T00933(2009)	gem	Geobacter_M21	Geobacter sp. M21
T01421(2011)	geb	Geobacter_M18	Geobacter sp. M18
#### Pelobacter
T00285(2005)	pca	P.carbinolicus	Pelobacter carbinolicus
T00436(2006)	ppd	P.propionicus	Pelobacter propionicus
#### Desulfovibrio
T00171(2004)	dvu	D.vulgaris	Desulfovibrio vulgaris Hildenborough
T00452(2007)	dvl	D.vulgaris_DP4	Desulfovibrio vulgaris DP4
T00816(2009)	dvm	D.vulgaris_Miyazaki_F	Desulfovibrio vulgaris Miyazaki F
T00294(2005)	dde	D.desulfuricans	Desulfovibrio desulfuricans G20
T00837(2009)	dds	D.desulfuricans_ATCC27774	Desulfovibrio desulfuricans ATCC 27774
T00917(2009)	dma	D.magneticus	Desulfovibrio magneticus
T00969(2009)	dsa	D.salexigens	Desulfovibrio salexigens
T01382(2011)	das	D.aespoeensis	Desulfovibrio aespoeensis
#### Lawsonia
T00354(2006)	lip	L.intracellularis	Lawsonia intracellularis
#### Desulfomicrobium
T00963(2009)	dba	D.baculatum	Desulfomicrobium baculatum
#### Desulfohalobium
T00989(2009)	drt	D.retbaense	Desulfohalobium retbaense
#### Bdellovibrio
T00159(2004)	bba	B.bacteriovorus	Bdellovibrio bacteriovorus
#### Desulfotalea
T00192(2004)	dps	D.psychrophila	Desulfotalea psychrophila
#### Desulfurivibrio
T01244(2010)	dak	D.alkaliphilus	Desulfurivibrio alkaliphilus
#### Desulfobulbus
T01413(2011)	dpr	D.propionicus	Desulfobulbus propionicus
#### Desulfococcus
T00610(2007)	dol	D.oleovorans	Desulfococcus oleovorans
#### Desulfatibacillum
T00813(2009)	dal	D.alkenivorans	Desulfatibacillum alkenivorans
#### Desulfobacterium
T00861(2009)	dat	D.autotrophicum	Desulfobacterium autotrophicum
#### Anaeromyxobacter
T00326(2006)	ade	A.dehalogenans	Anaeromyxobacter dehalogenans 2CP-C
T00833(2009)	acp	A.dehalogenans_2CP-1	Anaeromyxobacter dehalogenans 2CP-1
T00559(2007)	afw	Anaeromyxobacter_Fw109-5	Anaeromyxobacter sp. Fw109-5
T00748(2008)	ank	Anaeromyxobacter_K	Anaeromyxobacter sp. K
#### Myxococcus
T00366(2006)	mxa	M.xanthus	Myxococcus xanthus
#### Stigmatella
T01425(2011)	sur	S.aurantiaca	Stigmatella aurantiaca
#### Sorangium
T00634(2007)	scl	S.cellulosum	Sorangium cellulosum
#### Haliangium
T01103(2009)	hoh	H.ochraceum	Haliangium ochraceum
#### Syntrophus
T00346(2006)	sat	S.aciditrophicus	Syntrophus aciditrophicus
#### Syntrophobacter
T00418(2006)	sfu	S.fumaroxidans	Syntrophobacter fumaroxidans
#### Desulfarculus
T01284(2010)	dbr	D.baarsii	Desulfarculus baarsii
### Alphaproteobacteria
#### Rickettsia
T00018(1998)	rpr	R.prowazekii	Rickettsia prowazekii
T00193(2004)	rty	R.typhi	Rickettsia typhi
T00603(2007)	rcm	R.canadensis	Rickettsia canadensis
T00061(2001)	rco	R.conorii	Rickettsia conorii
T00252(2005)	rfe	R.felis	Rickettsia felis
T00601(2007)	rak	R.akari	Rickettsia akari
T00604(2007)	rri	R.rickettsii	Rickettsia rickettsii Sheila Smith
T00643(2008)	rrj	R.rickettsii_Iowa	Rickettsia rickettsii Iowa
T00605(2007)	rms	R.massiliae	Rickettsia massiliae
T00907(2009)	rpk	R.peacockii	Rickettsia peacockii
T00979(2009)	raf	R.africae	Rickettsia africae
T00339(2006)	rbe	R.bellii	Rickettsia bellii RML369-C
T00602(2007)	rbo	R.bellii_OSU85-389	Rickettsia bellii OSU 85-389
#### Orientia
T00531(2007)	ots	O.tsutsugamushi	Orientia tsutsugamushi Boryong
T00705(2008)	ott	O.tsutsugamushi_Ikeda	Orientia tsutsugamushi Ikeda
#### Wolbachia
T00160(2004)	wol	Wolbachia_Mel	Wolbachia wMel
T00234(2005)	wbm	Wolbachia_Bma	Wolbachia wBm
T00866(2009)	wri	Wolbachia_wRi	Wolbachia sp. wRi
T00719(2008)	wpi	W.pipientis	Wolbachia pipientis
#### Anaplasma
T00216(2004)	ama	A.marginale	Anaplasma marginale St. Maries
T00855(2009)	amf	A.marginale_Florida	Anaplasma marginale Florida
T01133(2009)	acn	A.centrale	Anaplasma centrale
T00327(2006)	aph	A.phagocytophilum	Anaplasma phagocytophilum
#### Ehrlichia
T00224(2005)	eru	E.ruminantium	Ehrlichia ruminantium Welgevonden (South Africa)
T00233(2005)	erw	E.ruminantium_Welgevonden	Ehrlichia ruminantium Welgevonden (France)
T00232(2005)	erg	E.ruminantium_Gardel	Ehrlichia ruminantium Gardel
T00270(2005)	ecn	E.canis	Ehrlichia canis
T00328(2006)	ech	E.chaffeensis	Ehrlichia chaffeensis
#### Neorickettsia
T00329(2006)	nse	N.sennetsu	Neorickettsia sennetsu
T00951(2009)	nri	N.risticii	Neorickettsia risticii
#### Pelagibacter
T00257(2005)	pub	P.ubique	Candidatus Pelagibacter ubique
#### Mesorhizobium
T00043(2000)	mlo	M.loti	Mesorhizobium loti
T01401(2011)	mci	M.ciceri	Mesorhizobium ciceri
#### Chelativorans
T00374(2006)	mes	Mesorhizobium_BNC1	Mesorhizobium sp. BNC1
#### Parvibaculum
T00580(2007)	pla	P.lavamentivorans	Parvibaculum lavamentivorans
#### Sinorhizobium
T00058(2001)	sme	S.meliloti	Sinorhizobium meliloti
T00555(2007)	smd	S.medicae	Sinorhizobium medicae
T00888(2009)	rhi	Rhizobium_NGR234	Sinorhizobium fredii NGR234
#### Agrobacterium
T00070(2001)	atu	A.tumefaciens	Agrobacterium tumefaciens C58
T00850(2009)	ara	A.radiobacter	Agrobacterium radiobacter K84
T00851(2009)	avi	A.vitis	Agrobacterium vitis S4
#### Rhizobium
T00317(2006)	ret	R.etli	Rhizobium etli CFN 42
T00720(2008)	rec	R.etli_CIAT652	Rhizobium etli CIAT 652
T00402(2006)	rle	R.leguminosarum	Rhizobium leguminosarum
T00779(2008)	rlt	R.leguminosarum_trifolii	Rhizobium leguminosarum bv. trifolii WSM2304
T00926(2009)	rlg	R.leguminosarum_trifolii_WSM1325	Rhizobium leguminosarum bv. trifolii WSM1325
#### Liberibacter
T00948(2009)	las	L.asiaticus	Candidatus Liberibacter asiaticus
T01373(2010)	lso	L.solanacearum	Candidatus Liberibacter solanacearum
#### Brucella
T00072(2002)	bme	B.melitensis	Brucella melitensis bv. 1 16M
T00867(2009)	bmi	B.melitensis_ATCC23457	Brucella melitensis ATCC 23457
T00304(2005)	bmf	B.melitensis_Abortus	Brucella melitensis biovar Abortus
T00241(2005)	bmb	B.abortus	Brucella abortus 9-941
T00703(2008)	bmc	B.abortus_S19	Brucella abortus S19
T00096(2002)	bms	B.suis	Brucella suis 1330
T00638(2007)	bmt	B.suis_ATCC23445	Brucella suis ATCC 23445
T00534(2007)	bov	B.ovis	Brucella ovis
T00623(2007)	bcs	B.canis	Brucella canis
T00955(2009)	bmr	B.microti	Brucella microti
#### Ochrobactrum
T00568(2007)	oan	O.anthropi	Ochrobactrum anthropi
#### Bradyrhizobium
T00109(2002)	bja	B.japonicum	Bradyrhizobium japonicum
T00516(2007)	bra	Bradyrhizobium_ORS278	Bradyrhizobium sp. ORS278
T00528(2007)	bbt	Bradyrhizobium_BTAi1	Bradyrhizobium sp. BTAi1
#### Rhodopseudomonas
T00153(2003)	rpa	R.palustris	Rhodopseudomonas palustris CGA009
T00321(2006)	rpb	R.palustris_HaA2	Rhodopseudomonas palustris HaA2
T00336(2006)	rpc	R.palustris_BisB18	Rhodopseudomonas palustris BisB18
T00345(2006)	rpd	R.palustris_BisB5	Rhodopseudomonas palustris BisB5
T00400(2006)	rpe	R.palustris_BisA53	Rhodopseudomonas palustris BisA53
T00722(2008)	rpt	R.palustris_TIE-1	Rhodopseudomonas palustris TIE-1
T01381(2011)	rpx	R.palustris_DX-1	Rhodopseudomonas palustris DX-1
#### Nitrobacter
T00276(2005)	nwi	N.winogradskyi	Nitrobacter winogradskyi
T00348(2006)	nha	N.hamburgensis	Nitrobacter hamburgensis
#### Oligotropha
T00783(2008)	oca	O.carboxidovorans	Oligotropha carboxidovorans
#### Bartonella
T00180(2004)	bhe	B.henselae	Bartonella henselae
T00181(2004)	bqu	B.quintana	Bartonella quintana
T00456(2007)	bbk	B.bacilliformis	Bartonella bacilliformis
T00636(2007)	btr	B.tribocorum	Bartonella tribocorum
T00922(2009)	bgr	B.grahamii	Bartonella grahamii
T01394(2011)	bcd	B.clarridgeiae	Bartonella clarridgeiae
#### Xanthobacter
T00581(2007)	xau	X.autotrophicus	Xanthobacter autotrophicus
#### Azorhizobium
T00609(2007)	azc	A.caulinodans	Azorhizobium caulinodans
#### Starkeya
T01258(2010)	sno	S.novella	Starkeya novella
#### Methylobacterium
T00640(2007)	mex	M.extorquens	Methylobacterium extorquens
T00921(2009)	mea	M.extorquens_AM1	Methylobacterium extorquens AM1
T00947(2009)	mdi	M.dichloromethanicum	Methylobacterium extorquens DM4
T00674(2008)	mrd	M.radiotolerans	Methylobacterium radiotolerans
T00679(2008)	met	Methylobacterium_4-46	Methylobacterium sp. 4-46
T00760(2008)	mpo	M.populi	Methylobacterium populi
T00809(2008)	mch	M.chloromethanicum	Methylobacterium chloromethanicum
T00839(2009)	mno	M.nodulans	Methylobacterium nodulans
#### Beijerinckia
T00688(2008)	bid	B.indica	Beijerinckia indica
#### Methylocella
T00802(2008)	msl	M.silvestris	Methylocella silvestris
#### Hyphomicrobium
T01265(2010)	hdn	H.denitrificans	Hyphomicrobium denitrificans
#### Rhodomicrobium
T01353(2010)	rva	R.vannielii	Rhodomicrobium vannielii
#### Hodgkinia
T00938(2009)	hci	H.cicadicola	Candidatus Hodgkinia cicadicola
#### Caulobacter
T00049(2001)	ccr	C.crescentus	Caulobacter crescentus CB15
T00841(2009)	ccs	C.crescentus_NA1000	Caulobacter crescentus NA1000
T00651(2008)	cak	Caulobacter_K31	Caulobacter sp. K31
T01221(2010)	cse	C.segnis	Caulobacter segnis
#### Phenylobacterium
T00750(2008)	pzu	P.zucineum	Phenylobacterium zucineum
#### Brevundimonas
T01291(2010)	bsb	B.subvibrioides	Brevundimonas subvibrioides
#### Asticcacaulis
T01378(2011)	aex	A.excentricus	Asticcacaulis excentricus
#### Ruegeria
T00215(2004)	sil	S.pomeroyi	Silicibacter pomeroyi
T00359(2006)	sit	Silicibacter_TM1040	Ruegeria sp. TM1040
#### Rhodobacter
T00284(2005)	rsp	R.sphaeroides	Rhodobacter sphaeroides 2.4.1
T00484(2007)	rsh	R.sphaeroides_ATCC17029	Rhodobacter sphaeroides ATCC 17029
T00512(2007)	rsq	R.sphaeroides_ATCC17025	Rhodobacter sphaeroides ATCC 17025
T00844(2009)	rsk	R.sphaeroides_KD131	Rhodobacter sphaeroides KD131
T01213(2010)	rcp	R.capsulatus	Rhodobacter capsulatus
#### Jannaschia
T00330(2006)	jan	Jannaschia_CCS1	Jannaschia sp. CCS1
#### Roseobacter
T00376(2006)	rde	R.denitrificans	Roseobacter denitrificans
#### Paracoccus
T00440(2006)	pde	P.denitrificans	Paracoccus denitrificans
#### Dinoroseobacter
T00612(2007)	dsh	D.shibae	Dinoroseobacter shibae
#### Ketogulonicigenium
T01338(2010)	kvu	K.vulgare	Ketogulonicigenium vulgare
#### Maricaulis
T00394(2006)	mmr	M.maris	Maricaulis maris
#### Hyphomonas
T00397(2006)	hne	H.neptunium	Hyphomonas neptunium
#### Hirschia
T00945(2009)	hba	H.baltica	Hirschia baltica
#### Zymomonas
T00221(2004)	zmo	Z.mobilis	Zymomonas mobilis
T01110(2009)	zmn	Z.mobilis_NCIMB11163	Zymomonas mobilis subsp. mobilis NCIMB 11163
#### Novosphingobium
T00322(2006)	nar	N.aromaticivorans	Novosphingobium aromaticivorans
#### Sphingopyxis
T00361(2006)	sal	S.alaskensis	Sphingopyxis alaskensis
#### Sphingomonas
T00538(2007)	swi	S.wittichii	Sphingomonas wittichii
#### Sphingobium
T01201(2010)	sjp	S.japonicum	Sphingobium japonicum
#### Erythrobacter
T00315(2006)	eli	E.litoralis	Erythrobacter litoralis
#### Gluconobacter
T00230(2005)	gox	G.oxydans	Gluconobacter oxydans
#### Granulobacter
T00392(2006)	gbe	G.bethesdensis	Granulibacter bethesdensis
#### Acidiphilium
T00527(2007)	acr	A.cryptum	Acidiphilium cryptum JF-5
#### Gluconacetobacter
T00631(2007)	gdi	G.diazotrophicus	Gluconacetobacter diazotrophicus PAl 5 (Brazil)
T00798(2008)	gdj	G.diazotrophicus_J	Gluconacetobacter diazotrophicus PAl 5 (JGI)
#### Acetobacter
T00988(2009)	apt	A.pasteurianus	Acetobacter pasteurianus
#### Rhodospirillum
T00310(2005)	rru	R.rubrum	Rhodospirillum rubrum
T00785(2008)	rce	R.centenum	Rhodospirillum centenum
#### Magnetospirillum
T00305(2005)	mag	M.magneticum	Magnetospirillum magneticum
#### Azospirillum
T01169(2010)	azl	Azospirillum_B510	Azospirillum sp. B510
#### Parvularcula
T01298(2010)	pbr	P.bermudensis	Parvularcula bermudensis
#### Puniceispirillum
T01207(2010)	apb	Alphaproteobacterium_IMCC1322	Candidatus Puniceispirillum marinum
### Other proteobacteria
#### Magnetococcus
T00427(2006)	mgm	Magnetococcus_MC1	Magnetococcus sp. MC-1
### Chrysiogenetes
#### Desulfurispirillum
T01383(2011)	din	D.indicum	Desulfurispirillum indicum
### Firmicutes
#### Bacillus
T00010(1997)	bsu	B.subtilis	Bacillus subtilis
T01302(2010)	bss	B.subtilis_spizizenii	Bacillus subtilis subsp. spizizenii
T01417(2011)	bsn	B.subtilis_BSn5	Bacillus subtilis BSn5
T00039(2000)	bha	B.halodurans	Bacillus halodurans
T00129(2003)	ban	B.anthracis	Bacillus anthracis Ames
T00178(2004)	bar	B.anthracis_Ames0581	Bacillus anthracis Ames 0581
T00184(2004)	bat	B.anthracis_Sterne	Bacillus anthracis Sterne
T00886(2009)	bah	B.anthracis_CDC684	Bacillus anthracis CDC 684
T00892(2009)	bai	B.anthracis_A0248	Bacillus anthracis A0248
T01279(2010)	bal	B.anthracis_CI	Bacillus anthracis CI
T00127(2003)	bce	B.cereus	Bacillus cereus ATCC 14579
T00162(2004)	bca	B.cereus_ATCC10987	Bacillus cereus ATCC 10987
T00198(2004)	bcz	B.cereus_ZK	Bacillus cereus ZK
T00799(2008)	bcr	B.cereus_AH187	Bacillus cereus AH187
T00805(2008)	bcb	B.cereus_B4264	Bacillus cereus B4264
T00814(2009)	bcu	B.cereus_AH820	Bacillus cereus AH820
T00815(2009)	bcg	B.cereus_G9842	Bacillus cereus G9842
T00852(2009)	bcq	B.cereus_Q1	Bacillus cereus Q1
T00869(2009)	bcx	B.cereus_03BB102	Bacillus cereus 03BB102
T00560(2007)	bcy	B.cereus_NVH	Bacillus cytotoxis NVH 391-98
T00179(2004)	btk	B.thuringiensis	Bacillus thuringiensis 97-27
T00429(2006)	btl	B.thuringiensis_AlHakam	Bacillus thuringiensis Al Hakam
T01239(2010)	btb	B.thuringiensis_BMB171	Bacillus thuringiensis BMB171
T00642(2008)	bwe	B.weihenstephanensis	Bacillus weihenstephanensis
T00197(2004)	bli	B.licheniformis	Bacillus licheniformis ATCC 14580
T00200(2004)	bld	B.licheniformis_DSM13	Bacillus licheniformis DSM13
T00582(2007)	bay	B.amyloliquefaciens	Bacillus amyloliquefaciens FZB42
T01321(2010)	bao	B.amyloliquefaciens_DSM7	Bacillus amyloliquefaciens DSM 7
T01339(2010)	bae	B.atrophaeus	Bacillus atrophaeus
T00228(2005)	bcl	B.clausii	Bacillus clausii
T00599(2007)	bpu	B.pumilus	Bacillus pumilus
T01165(2010)	bpf	B.pseudofirmus	Bacillus pseudofirmus
T01208(2010)	bmq	B.megaterium_QM_B1551	Bacillus megaterium QM B1551
T01219(2010)	bmd	B.megaterium_DSM319	Bacillus megaterium DSM 319
T01243(2010)	bse	B.selenitireducens	Bacillus selenitireducens
T01389(2011)	bco	B.cellulosilyticus	Bacillus cellulosilyticus
#### Oceanobacillus
T00093(2002)	oih	O.iheyensis	Oceanobacillus iheyensis
#### Geobacillus
T00217(2004)	gka	G.kaustophilus	Geobacillus kaustophilus
T00496(2007)	gtn	G.thermodenitrificans	Geobacillus thermodenitrificans
T00915(2009)	gwc	Geobacillus_WCH70	Geobacillus sp. WCH70
T01100(2009)	gym	Geobacillus_Y412MC10	Geobacillus sp. Y412MC10
T01101(2009)	gyc	Geobacillus_Y412MC61	Geobacillus sp. Y412MC61
T01399(2011)	gya	Geobacillus_Y412MC52	Geobacillus sp. Y412MC52
T01245(2010)	gct	Geobacillus_C56-T3	Geobacillus sp. C56-T3
T01348(2010)	gmc	Geobacillus_Y4.1MC1	Geobacillus sp. Y4.1MC1
#### Anoxybacillus
T00790(2008)	afl	A.flavithermus	Anoxybacillus flavithermus
#### Staphylococcus
T00051(2001)	sau	S.aureus_N315	Staphylococcus aureus N315 (MRSA/VSSA)
T00052(2001)	sav	S.aureus_Mu50	Staphylococcus aureus Mu50 (MRSA/VISA)
T00588(2007)	saw	S.aureus_Mu3	Staphylococcus aureus Mu3 (MRSA/hetero-VISA)
T00556(2007)	sah	S.aureus_JH1	Staphylococcus aureus JH1 (MRSA/VSSA)
T00522(2007)	saj	S.aureus_JH9	Staphylococcus aureus JH9 (MRSA/VRSA)
T00086(2002)	sam	S.aureus_MW2	Staphylococcus aureus MW2 (CA-MRSA)
T00183(2004)	sas	S.aureus_MSSA476	Staphylococcus aureus MSSA476 (MSSA)
T00182(2004)	sar	S.aureus_MRSA252	Staphylococcus aureus MRSA252 (MRSA)
T00225(2005)	sac	S.aureus_COL	Staphylococcus aureus COL (MRSA)
T00629(2007)	sax	S.aureus_USA300_TCH1516	Staphylococcus aureus USA300_TCH1516 (CA-MSSA)
T00323(2006)	saa	S.aureus_USA300	Staphylococcus aureus USA300_FPR3757 (CA-MRSA)
T00324(2006)	sao	S.aureus_NCTC8325	Staphylococcus aureus NCTC8325
T00557(2007)	sae	S.aureus_Newman	Staphylococcus aureus Newman
T01124(2009)	sad	S.aureus_ED98	Staphylococcus aureus ED98
T00303(2005)	sab	S.aureus_RF122	Staphylococcus aureus RF122
T00110(2003)	sep	S.epidermidis	Staphylococcus epidermidis ATCC 12228
T00229(2005)	ser	S.epidermidis_RP62A	Staphylococcus epidermidis RP62A
T00250(2005)	sha	S.haemolyticus	Staphylococcus haemolyticus
T00269(2005)	ssp	S.saprophyticus	Staphylococcus saprophyticus
T00863(2009)	sca	S.carnosus	Staphylococcus carnosus
T01177(2010)	slg	S.lugdunensis	Staphylococcus lugdunensis
T01396(2011)	ssd	S.pseudintermedius	Staphylococcus pseudintermedius
#### Listeria
T00066(2001)	lmo	L.monocytogenes	Listeria monocytogenes EGD-e
T00174(2004)	lmf	L.monocytogenes_F2365	Listeria monocytogenes F2365
T00801(2008)	lmh	L.monocytogenes_HCC23	Listeria monocytogenes HCC23
T00898(2009)	lmc	L.monocytogenes_Clip81459	Listeria monocytogenes Clip81459
T01157(2010)	lmn	L.monocytogenes_08-5578	Listeria monocytogenes 08-5578
T01164(2010)	lmy	L.monocytogenes_08-5923	Listeria monocytogenes 08-5923
T00067(2001)	lin	L.innocua	Listeria innocua
T00422(2006)	lwe	L.welshimeri	Listeria welshimeri SLCC5334
T01184(2010)	lsg	L.seeligeri	Listeria seeligeri
#### Lysinibacillus
T00656(2008)	lsp	L.sphaericus	Lysinibacillus sphaericus
#### Exiguobacterium
T00687(2008)	esi	E.sibiricum	Exiguobacterium sibiricum
T00897(2009)	eat	Exiguobacterium_AT1b	Exiguobacterium sp. AT1b
#### Macrococcus
T00848(2009)	mcl	M.caseolyticus	Macrococcus caseolyticus
#### Brevibacillus
T00879(2009)	bbe	B.brevis	Brevibacillus brevis
#### Paenibacillus
T00977(2009)	pjd	Paenibacillus	Paenibacillus sp. JDR-2
T01319(2010)	ppy	P.polymyxa	Paenibacillus polymyxa E681
T01335(2010)	ppm	P.polymyxa_SC2	Paenibacillus polymyxa SC2
#### Alicyclobacillus
T00985(2009)	aac	A.acidocaldarius	Alicyclobacillus acidocaldarius
#### Unclassified Alicyclobacillaceae
T01220(2010)	bts	B.tusciae	Bacillus tusciae
#### Lactococcus
T00045(2001)	lla	L.lactis	Lactococcus lactis subsp. lactis IL1403
T01141(2009)	llk	L.lactis_KF147	Lactococcus lactis subsp. lactis KF147
T00420(2006)	llc	L.lactis_SK11	Lactococcus lactis subsp. cremoris SK11
T00475(2007)	llm	L.lactis_MG1363	Lactococcus lactis subsp. cremoris MG1363
#### Streptococcus
T00050(2001)	spy	S.pyogenes	Streptococcus pyogenes SF370 (serotype M1)
T00262(2005)	spz	S.pyogenes_MGAS5005	Streptococcus pyogenes MGAS5005 (serotype M1)
T00079(2002)	spm	S.pyogenes_M18	Streptococcus pyogenes MGAS8232 (serotype M18)
T00089(2002)	spg	S.pyogenes_M3	Streptococcus pyogenes MGAS315 (serotype M3)
T00119(2003)	sps	S.pyogenes_SSI1	Streptococcus pyogenes SSI-1 (serotype M3)
T00355(2006)	sph	S.pyogenes_MGAS10270	Streptococcus pyogenes MGAS10270 (serotype M2)
T00356(2006)	spi	S.pyogenes_MGAS10750	Streptococcus pyogenes MGAS10750 (serotype M4)
T00357(2006)	spj	S.pyogenes_MGAS2096	Streptococcus pyogenes MGAS2096 (serotype M12)
T00358(2006)	spk	S.pyogenes_MGAS9429	Streptococcus pyogenes MGAS9429 (serotype M12)
T00497(2007)	spf	S.pyogenes_Manfredo	Streptococcus pyogenes Manfredo (serotype M5)
T00191(2004)	spa	S.pyogenes_MGAS10394	Streptococcus pyogenes MGAS10394 (serotype M6)
T00263(2005)	spb	S.pyogenes_MGAS6180	Streptococcus pyogenes MGAS6180 (serotype M28)
T00780(2008)	soz	S.pyogenes_NZ131	Streptococcus pyogenes NZ131 (serotype M49)
T00057(2001)	spn	S.pneumoniae	Streptococcus pneumoniae TIGR4 (virulent serotype 4)
T00413(2006)	spd	S.pneumoniae_D39	Streptococcus pneumoniae D39 (virulent serotype 2)
T00060(2001)	spr	S.pneumoniae_R6	Streptococcus pneumoniae R6 (avirulent)
T00690(2008)	spw	S.pneumoniae_CGSP14	Streptococcus pneumoniae CGSP14 (serotype 14)
T00734(2008)	spx	S.pneumoniae_G54	Streptococcus pneumoniae G54 (serotype 19F)
T00843(2009)	sne	S.pneumoniae_ATCC700669	Streptococcus pneumoniae ATCC 700669 (serotype 23F ST81 lineage)
T00658(2008)	spv	S.pneumoniae_Hungary19A_6	Streptococcus pneumoniae Hungary19A 6
T00872(2009)	snm	S.pneumoniae_70585	Streptococcus pneumoniae 70585
T00873(2009)	sjj	S.pneumoniae_JJA	Streptococcus pneumoniae JJA
T00874(2009)	spp	S.pneumoniae_P1031	Streptococcus pneumoniae P1031
T00875(2009)	snt	S.pneumoniae_Taiwan19F-14	Streptococcus pneumoniae Taiwan19F-14
T01259(2010)	snc	S.pneumoniae_TCH8431-19A	Streptococcus pneumoniae TCH8431/19A
T01308(2010)	snb	S.pneumoniae_670-6B	Streptococcus pneumoniae 670-6B
T01309(2010)	snp	S.pneumoniae_AP200	Streptococcus pneumoniae AP200
T00091(2002)	sag	S.agalactiae	Streptococcus agalactiae 2603 (serotype V)
T00104(2002)	san	S.agalactiae_NEM316	Streptococcus agalactiae NEM316 (serotype III)
T00278(2005)	sak	S.agalactiae_A909	Streptococcus agalactiae A909 (serotype Ia)
T00100(2002)	smu	S.mutans	Streptococcus mutans UA159
T01185(2010)	smc	S.mutans_NN2025	Streptococcus mutans NN2025
T00212(2004)	stc	S.thermophilus_CNRZ	Streptococcus thermophilus CNRZ1066
T00213(2004)	stl	S.thermophilus_LMG	Streptococcus thermophilus LMG18311
T00414(2006)	ste	S.thermophilus_LMD9	Streptococcus thermophilus LMD-9
T00473(2007)	ssa	S.sanguinis	Streptococcus sanguinis
T00514(2007)	ssu	S.suis_05ZYH33	Streptococcus suis 05ZYH33
T00515(2007)	ssv	S.suis_98HAH33	Streptococcus suis 98HAH33
T00935(2009)	ssb	S.suis_BM407	Streptococcus suis BM407
T00936(2009)	ssi	S.suis_P1-7	Streptococcus suis P1/7
T00937(2009)	sss	S.suis_SC84	Streptococcus suis SC84
T00594(2007)	sgo	S.gordonii	Streptococcus gordonii
T00871(2009)	seq	S.equi_zooepidemicus	Streptococcus equi subsp. zooepidemicus H70
T00746(2008)	sez	S.equi	Streptococcus equi subsp. zooepidemicus MGCS10565
T00877(2009)	seu	S.equi_equi	Streptococcus equi subsp. equi 4047
T00849(2009)	sub	S.uberis	Streptococcus uberis
T00932(2009)	sds	S.dysgalactiae	Streptococcus dysgalactiae
T01171(2010)	sga	S.gallolyticus	Streptococcus gallolyticus
T01173(2010)	smb	S.mitis_B6	Streptococcus mitis B6
#### Lactobacillus
T00115(2003)	lpl	L.plantarum	Lactobacillus plantarum WCFS1
T00946(2009)	lpj	L.plantarum_JDM1	Lactobacillus plantarum JDM1
T01324(2010)	lps	L.plantarum_plantarum	Lactobacillus plantarum subsp. plantarum ST-III
T00158(2004)	ljo	L.johnsonii	Lactobacillus johnsonii NCC 533
T01120(2009)	ljf	L.johnsonii_FI9785	Lactobacillus johnsonii FI9785
T00231(2005)	lac	L.acidophilus	Lactobacillus acidophilus
T00299(2005)	lsa	L.sakei	Lactobacillus sakei
T00337(2006)	lsl	L.salivarius	Lactobacillus salivarius
T00364(2006)	ldb	L.delbrueckii	Lactobacillus delbrueckii ATCC 11842
T00419(2006)	lbu	L.delbrueckii_BAA-365	Lactobacillus delbrueckii ATCC BAA-365
T01360(2010)	lde	L.delbrueckii_bulgaricus_ND02	Lactobacillus delbrueckii subsp. bulgaricus ND02
T00406(2006)	lbr	L.brevis	Lactobacillus brevis
T00407(2006)	lca	L.casei	Lactobacillus casei ATCC 334
T00723(2008)	lcb	L.casei_BL23	Lactobacillus casei BL23
T01280(2010)	lcz	L.casei_Zhang	Lactobacillus casei Zhang
T00410(2006)	lga	L.gasseri	Lactobacillus gasseri
T00535(2007)	lre	L.reuteri	Lactobacillus reuteri DSM 20016
T00735(2008)	lrf	L.reuteri_K	Lactobacillus reuteri JCM 1112
T00625(2007)	lhe	L.helveticus	Lactobacillus helveticus
T00699(2008)	lfe	L.fermentum	Lactobacillus fermentum
T00987(2009)	lrh	L.rhamnosus	Lactobacillus rhamnosus GG
T00990(2009)	lrl	L.rhamnosus_Lc705	Lactobacillus rhamnosus Lc 705
T01222(2010)	lcr	L.crispatus	Lactobacillus crispatus
T01371(2010)	lam	L.amylovorus	Lactobacillus amylovorus
#### Pediococcus
T00409(2006)	ppe	P.pentosaceus	Pediococcus pentosaceus
#### Enterococcus
T00123(2003)	efa	E.faecalis	Enterococcus faecalis
#### Oenococcus
T00408(2006)	ooe	O.oeni	Oenococcus oeni
#### Leuconostoc
T00411(2006)	lme	L.mesenteroides	Leuconostoc mesenteroides
T00663(2008)	lci	L.citreum	Leuconostoc citreum
T01233(2010)	lki	L.kimchii	Leuconostoc kimchii
T01267(2010)	lgs	L.gasicomitatum	Leuconostoc gasicomitatum
#### Clostridium
T00056(2001)	cac	C.acetobutylicum	Clostridium acetobutylicum
T00074(2002)	cpe	C.perfringens	Clostridium perfringens 13
T00378(2006)	cpf	C.perfringens_ATCC13124	Clostridium perfringens ATCC 13124
T00379(2006)	cpr	C.perfringens_SM101	Clostridium perfringens SM101
T00112(2003)	ctc	C.tetani	Clostridium tetani E88
T00431(2006)	cno	C.novyi	Clostridium novyi
T00474(2007)	cth	C.thermocellum	Clostridium thermocellum
T00487(2007)	cdf	C.difficile	Clostridium difficile 630
T00997(2009)	cdc	C.difficile_CD196	Clostridium difficile CD196
T00998(2009)	cdl	C.difficile_R20291	Clostridium difficile R20291
T00533(2007)	cbo	C.botulinum	Clostridium botulinum A ATCC 3502
T00574(2007)	cba	C.botulinum_A_ATCC19397	Clostridium botulinum A ATCC 19397
T00575(2007)	cbh	C.botulinum_A_Hall	Clostridium botulinum A Hall
T00883(2009)	cby	C.botulinum_A2	Clostridium botulinum A2
T00670(2008)	cbl	C.botulinum_A3_LochMaree	Clostridium botulinum A3 Loch Maree
T00696(2008)	cbk	C.botulinum_B_Eklund	Clostridium botulinum B Eklund 17B
T00671(2008)	cbb	C.botulinum_B1	Clostridium botulinum B1 Okra
T00895(2009)	cbi	C.botulinum_Ba4	Clostridium botulinum Ba4
T00767(2008)	cbt	C.botulinum_E3	Clostridium botulinum E3
T00563(2007)	cbf	C.botulinum_F	Clostridium botulinum F Langeland
T00547(2007)	cbe	C.beijerinckii	Clostridium beijerinckii
T00564(2007)	ckl	C.kluyveri	Clostridium kluyveri DSM 555
T00832(2009)	ckr	C.kluyveri_NBRC	Clostridium kluyveri NBRC 12016
T00619(2007)	cpy	C.phytofermentans	Clostridium phytofermentans
T00835(2009)	cce	C.cellulolyticum	Clostridium cellulolyticum
T01276(2010)	clj	C.ljungdahlii	Clostridium ljungdahlii
T01288(2010)	csh	C.saccharolyticum	Clostridium saccharolyticum
T01294(2010)	ccb	C.cellulovorans	Clostridium cellulovorans
T01334(2010)	cst	C.sticklandii	Clostridium sticklandii
#### Alkaliphilus
T00551(2007)	amt	A.metalliredigens	Alkaliphilus metalliredigens
T00607(2007)	aoe	A.oremlandii	Alkaliphilus oremlandii
#### Symbiobacterium
T00196(2004)	sth	S.thermophilum	Symbiobacterium thermophilum
#### Syntrophomonas
T00396(2006)	swo	S.wolfei	Syntrophomonas wolfei
#### Syntrophothermus
T01253(2010)	slp	S.lipocalidus	Syntrophothermus lipocalidus
#### Veillonella
T01130(2009)	vpr	V.parvula	Veillonella parvula
#### Acidaminococcus
T01151(2010)	afn	A.fermentans	Acidaminococcus fermentans
#### Desulfitobacterium
T00333(2006)	dsy	D.hafniense	Desulfitobacterium hafniense Y51
T00822(2009)	dhd	D.hafniense_DCB-2	Desulfitobacterium hafniense DCB-2
#### Desulfotomaculum
T00494(2007)	drm	D.reducens	Desulfotomaculum reducens
T00986(2009)	dae	D.acetoxidans	Desulfotomaculum acetoxidans
#### Pelotomaculum
T00519(2007)	pth	P.thermopropionicum	Pelotomaculum thermopropionicum
#### Desulforudis
T00655(2008)	dau	D.audaxviator	Candidatus Desulforudis audaxviator
#### Thermincola
T01226(2010)	tjr	Thermincola_JR	Thermincola potens JR
#### Heliobacterium
T00653(2008)	hmo	H.modesticaldum	Heliobacterium modesticaldum
#### Finegoldia
T00661(2008)	fma	F.magna	Finegoldia magna
#### Anaerococcus
T00964(2009)	apr	A.prevotii	Anaerococcus prevotii
#### Eubacterium
T00908(2009)	eel	E.eligens	Eubacterium eligens
T00909(2009)	ere	E.rectale	Eubacterium rectale
T01336(2010)	elm	E.limosum	Eubacterium limosum
#### Butyrivibrio
T01292(2010)	bpb	B.proteoclasticus	Butyrivibrio proteoclasticus
#### Ethanoligenens
T01384(2011)	eha	E.harbinense	Ethanoligenens harbinense
#### Ruminococcus
T01387(2011)	ral	R.albus	Ruminococcus albus
#### Thermaerobacter
T01388(2011)	tmr	T.marianensis	Thermaerobacter marianensis
#### Unclassified Clostridiales
T01181(2010)	clo	Clostridiales_BVAB3	Clostridiales genomosp. BVAB3
#### Thermoanaerobacter
T00081(2002)	tte	T.tengcongensis	Thermoanaerobacter tengcongensis
T00648(2008)	tex	Thermoanaerobacter_X514	Thermoanaerobacter sp. X514
T01317(2010)	thx	Thermoanaerobacter_X513	Thermoanaerobacter sp. X513
T00649(2008)	tpd	T.pseudethanolicus	Thermoanaerobacter pseudethanolicus
T01178(2010)	tit	T.italicus	Thermoanaerobacter italicus
T01250(2010)	tmt	T.mathranii	Thermoanaerobacter mathranii
T01409(2011)	tbo	T.brockii	Thermoanaerobacter brockii
#### Carboxydothermus
T00287(2005)	chy	C.hydrogenoformans	Carboxydothermus hydrogenoformans
#### Moorella
T00308(2005)	mta	M.thermoacetica	Moorella thermoacetica
#### Ammonifex
T00994(2009)	adg	A.degensii	Ammonifex degensii
#### Caldicellulosiruptor
T00506(2007)	csc	C.saccharolyticus	Caldicellulosiruptor saccharolyticus
T00857(2009)	ate	A.thermophilum	Caldicellulosiruptor bescii
T01293(2010)	cob	C.obsidiansis	Caldicellulosiruptor obsidiansis
T01346(2010)	chd	C.hydrothermalis	Caldicellulosiruptor hydrothermalis
T01347(2010)	cow	C.owensensis	Caldicellulosiruptor owensensis
T01356(2010)	cki	C.kristjanssonii	Caldicellulosiruptor kristjanssonii
T01357(2010)	ckn	C.kronotskyensis	Caldicellulosiruptor kronotskyensis
#### Thermosediminibacter
T01289(2010)	toc	T.oceani	Thermosediminibacter oceani
#### Thermoanaerobacterium
T01299(2010)	ttm	T.thermosaccharolyticum	Thermoanaerobacterium thermosaccharolyticum
#### Coprothermobacter
T00773(2008)	cpo	C.proteolyticus	Coprothermobacter proteolyticus
#### Natranaerobius
T00761(2008)	nth	N.thermophilus	Natranaerobius thermophilus
#### Halothermothrix
T00838(2009)	hor	H.orenii	Halothermothrix orenii
#### Halanaerobium
T01349(2010)	has	Halanaerobium_sapolanicus	Halanaerobium sp. sapolanicus
#### Acetohalobium
T01290(2010)	aar	A.arabaticum	Acetohalobium arabaticum
### Tenericutes
#### Mycoplasma
T00002(1995)	mge	M.genitalium	Mycoplasma genitalium
T00006(1997)	mpn	M.pneumoniae	Mycoplasma pneumoniae
T00055(2001)	mpu	M.pulmonis	Mycoplasma pulmonis
T00107(2002)	mpe	M.penetrans	Mycoplasma penetrans
T00131(2003)	mga	M.gallisepticum	Mycoplasma gallisepticum
T00161(2004)	mmy	M.mycoides	Mycoplasma mycoides
T00176(2004)	mmo	M.mobile	Mycoplasma mobile
T00206(2004)	mhy	M.hyopneumoniae	Mycoplasma hyopneumoniae 232
T00260(2005)	mhj	M.hyopneumoniae_J	Mycoplasma hyopneumoniae J
T00264(2005)	mhp	M.hyopneumoniae_7448	Mycoplasma hyopneumoniae 7448
T00261(2005)	msy	M.synoviae	Mycoplasma synoviae
T00309(2005)	mcp	M.capricolum	Mycoplasma capricolum
T00536(2007)	maa	M.agalactiae	Mycoplasma agalactiae PG2
T01192(2010)	mal	M.agalactiae_5632	Mycoplasma agalactiae 5632
T00724(2008)	mat	M.arthritidis	Mycoplasma arthritidis
T00919(2009)	mco	M.conjunctivae	Mycoplasma conjunctivae
T01122(2009)	mho	M.hominis	Mycoplasma hominis
T01205(2010)	mcd	M.crocodyli	Mycoplasma crocodyli
T01301(2010)	mhr	M.hyorhinis	Mycoplasma hyorhinis
T01325(2010)	mfr	M.fermentans	Mycoplasma fermentans JER
T01402(2011)	mfm	M.fermentans_M64	Mycoplasma fermentans M64
T01366(2010)	mbv	M.bovis_PG45	Mycoplasma bovis PG45
T01367(2010)	mlc	M.leachii	Mycoplasma leachii
T01418(2011)	mha	M.haemofelis	Mycoplasma haemofelis
#### Ureaplasma
T00040(2000)	uur	U.urealyticum	Ureaplasma parvum serovar 3 ATCC 700970
T00680(2008)	upa	U.parvum	Ureaplasma parvum serovar 3 ATCC 27815
T00781(2008)	uue	U.urealyticum_10	Ureaplasma urealyticum serovar 10 ATCC 33699
#### Phytoplasma
T00154(2003)	poy	Phytoplasma_OY	Phytoplasma OY
T00314(2006)	ayw	Phytoplasma_AYWB	Phytoplasma AYWB
T00729(2008)	pml	Phytoplasma_mali	Candidatus Phytoplasma mali
T00752(2008)	pal	Phytoplasma_australiense	Candidatus Phytoplasma australiense
#### Acholeplasma
T00659(2008)	acl	A.laidlawii	Acholeplasma laidlawii
#### Mesoplasma
T00187(2004)	mfl	M.florum	Mesoplasma florum
### Actinobacteria
#### Mycobacterium
T00015(1998)	mtu	M.tuberculosis	Mycobacterium tuberculosis H37Rv
T00053(2001)	mtc	M.tuberculosis_CDC1551	Mycobacterium tuberculosis CDC1551
T00540(2007)	mra	M.tuberculosis_H37Ra	Mycobacterium tuberculosis H37Ra
T00545(2007)	mtf	M.tuberculosis_F11	Mycobacterium tuberculosis F11
T00940(2009)	mtb	M.tuberculosis_KZN1435	Mycobacterium tuberculosis KZN 1435
T00132(2003)	mbo	M.bovis	Mycobacterium bovis AF2122/97
T00463(2007)	mbb	M.bovis_BCG	Mycobacterium bovis BCG Pasteur 1173P2
T00864(2009)	mbt	M.bovis_BCG_Tokyo	Mycobacterium bovis BCG Tokyo 172
T00047(2001)	mle	M.leprae	Mycobacterium leprae TN
T00842(2009)	mlb	M.leprae_Br4923	Mycobacterium leprae Br4923
T00156(2004)	mpa	M.avium_paratuberculosis	Mycobacterium avium paratuberculosis
T00433(2006)	mav	M.avium_104	Mycobacterium avium 104
T00434(2006)	msm	M.smegmatis	Mycobacterium smegmatis
T00435(2006)	mul	M.ulcerans	Mycobacterium ulcerans
T00449(2006)	mva	M.vanbaalenii	Mycobacterium vanbaalenii
T00498(2007)	mgi	M.gilvum	Mycobacterium gilvum
T00657(2008)	mab	M.abscessus	Mycobacterium abscessus ATCC 19977
T00367(2006)	mmc	Mycobacterium_MCS	Mycobacterium sp. MCS
T00442(2006)	mkm	Mycobacterium_KMS	Mycobacterium sp. KMS
T00482(2007)	mjl	Mycobacterium_JLS	Mycobacterium sp. JLS
T01376(2010)	msp	Mycobacterium_Spyr1	Mycobacterium sp. Spyr1
T00694(2008)	mmi	M.marinum	Mycobacterium marinum M
#### Corynebacterium
T00102(2002)	cgl	C.glutamicum	Corynebacterium glutamicum ATCC 13032 (Kyowa Hakko)
T00244(2005)	cgb	C.glutamicum_B	Corynebacterium glutamicum ATCC 13032 (Bielefeld)
T00501(2007)	cgt	C.glutamicum_R	Corynebacterium glutamicum R
T00103(2002)	cef	C.efficiens	Corynebacterium efficiens
T00151(2003)	cdi	C.diphtheriae	Corynebacterium diphtheriae
T00255(2005)	cjk	C.jeikeium	Corynebacterium jeikeium
T00685(2008)	cur	C.urealyticum	Corynebacterium urealyticum
T00887(2009)	car	C.aurimucosum	Corynebacterium aurimucosum
T00896(2009)	ckp	C.kroppenstedtii	Corynebacterium kroppenstedtii
T01277(2010)	cpu	C.pseudotuberculosis	Corynebacterium pseudotuberculosis
#### Nocardia
T00207(2004)	nfa	N.farcinica	Nocardia farcinica
#### Rhodococcus
T00382(2006)	rha	Rhodococcus_RHA1	Rhodococcus sp. RHA1
T00881(2009)	rer	R.erythropolis	Rhodococcus erythropolis
T00882(2009)	rop	R.opacus	Rhodococcus opacus
T01352(2010)	req	R.equi	Rhodococcus equi
#### Gordonia
T01102(2009)	gbr	G.bronchialis	Gordonia bronchialis
#### Tsukamurella
T01228(2010)	tpr	T.paurometabola	Tsukamurella paurometabola
#### Segniliparus
T01238(2010)	srt	S.rotundus	Segniliparus rotundus
#### Streptomyces
T00085(2002)	sco	S.coelicolor	Streptomyces coelicolor
T00126(2003)	sma	S.avermitilis	Streptomyces avermitilis
T00691(2008)	sgr	S.griseus	Streptomyces griseus
T01187(2010)	scb	S.scabiei	Streptomyces scabiei
#### Tropheryma
T00116(2003)	twh	T.whipplei	Tropheryma whipplei Twist
T00117(2003)	tws	T.whipplei_S	Tropheryma whipplei TW08/27
#### Leifsonia
T00190(2004)	lxx	L.xyli	Leifsonia xyli xyli CTCB07
#### Clavibacter
T00529(2007)	cmi	C.michiganensis	Clavibacter michiganensis subsp. michiganensis
T00678(2008)	cms	C.michiganensis_sepedonicus	Clavibacter michiganensis subsp. sepedonicus
#### Microbacterium
T01423(2011)	mts	M.testaceum	Microbacterium testaceum
#### Arthrobacter
T00421(2006)	art	Arthrobacter_FB24	Arthrobacter sp. FB24
T00447(2006)	aau	A.aurescens	Arthrobacter aurescens
T00834(2009)	ach	A.chlorophenolicus	Arthrobacter chlorophenolicus
T01320(2010)	aai	A.arilaitensis	Arthrobacter arilaitensis
#### Renibacterium
T00641(2007)	rsa	R.salmoninarum	Renibacterium salmoninarum
#### Kocuria
T00701(2008)	krh	K.rhizophila	Kocuria rhizophila
#### Micrococcus
T00918(2009)	mlu	M.luteus	Micrococcus luteus
#### Rothia
T01144(2010)	rmu	R.mucilaginosa	Rothia mucilaginosa
T01343(2010)	rdn	R.dentocariosa	Rothia dentocariosa
#### Beutenbergia
T00893(2009)	bcv	B.cavernae	Beutenbergia cavernae
#### Brachybacterium
T00965(2009)	bfa	B.faecium	Brachybacterium faecium
#### Jonesia
T00972(2009)	jde	J.denitrificans	Jonesia denitrificans
#### Kytococcus
T00974(2009)	kse	K.sedentarius	Kytococcus sedentarius
#### Xylanimonas
T01135(2009)	xce	X.cellulosilytica	Xylanimonas cellulosilytica
#### Sanguibacter
T01214(2010)	ske	S.keddieii	Sanguibacter keddieii
#### Cellulomonas
T01230(2010)	cfl	C.flavigena	Cellulomonas flavigena
#### Intrasporangium
T01385(2011)	ica	I.calvum	Intrasporangium calvum
#### Propionibacterium
T00188(2004)	pac	P.acnes	Propionibacterium acnes KPA171202
T01215(2010)	pak	P.acnes_SK137	Propionibacterium acnes SK137
T01252(2010)	pfr	P.freudenreichii	Propionibacterium freudenreichii
#### Nocardioides
T00443(2006)	nca	Nocardioides_JS614	Nocardioides sp. JS614
#### Kribbella
T01155(2010)	kfl	K.flavida	Kribbella flavida
#### Thermobifida
T00265(2005)	tfu	T.fusca	Thermobifida fusca
#### Nocardiopsis
T01248(2010)	nda	N.dassonvillei	Nocardiopsis dassonvillei
#### Thermomonospora
T01127(2009)	tcu	T.curvata	Thermomonospora curvata
#### Streptosporangium
T01137(2009)	sro	S.roseum	Streptosporangium roseum
#### Frankia
T00320(2006)	fra	Frankia_CcI3	Frankia sp. CcI3
T00608(2007)	fre	Frankia_EAN1pec	Frankia sp. EAN1pec
T01354(2010)	fri	Frankia_EuI1c	Frankia sp. EuI1c
T00384(2006)	fal	F.alni	Frankia alni
#### Acidothermus
T00426(2006)	ace	A.cellulolyticus	Acidothermus cellulolyticus
#### Nakamurella
T00991(2009)	nml	N.multipartita	Nakamurella multipartita
#### Geodermatophilus
T01163(2010)	gob	G.obscurus	Geodermatophilus obscurus
#### Kineococcus
T00562(2007)	kra	K.radiotolerans	Kineococcus radiotolerans
#### Saccharopolyspora
T00492(2007)	sen	S.erythraea	Saccharopolyspora erythraea
#### Saccharomonospora
T00980(2009)	svi	S.viridis	Saccharomonospora viridis
#### Thermobispora
T01236(2010)	tbi	T.bispora	Thermobispora bispora
#### Amycolatopsis
T01269(2010)	amd	A.mediterranei	Amycolatopsis mediterranei
#### Actinosynnema
T00957(2009)	ami	A.mirum	Actinosynnema mirum
#### Salinispora
T00504(2007)	stp	S.tropica	Salinispora tropica
T00613(2007)	saq	S.arenicola	Salinispora arenicola
#### Micromonospora
T01296(2010)	mau	M.aurantiaca	Micromonospora aurantiaca
T01379(2011)	mil	Micromonospora_L5	Micromonospora sp. L5
#### Catenulispora
T00967(2009)	cai	C.acidiphila	Catenulispora acidiphila
#### Stackebrandtia
T01194(2010)	sna	S.nassauensis	Stackebrandtia nassauensis
#### Arcanobacterium
T01242(2010)	ahe	A.haemolyticum	Arcanobacterium haemolyticum
#### Mobiluncus
T01257(2010)	mcu	M.curtisii	Mobiluncus curtisii
#### Bifidobacterium
T00094(2002)	blo	B.longum	Bifidobacterium longum NCC2705
T00707(2008)	blj	B.longum_DJO10A	Bifidobacterium longum DJO10A
T00794(2008)	bln	B.longum_infantis_ATCC15697	Bifidobacterium longum subsp. infantis ATCC 15697
T01420(2011)	blf	B.longum_infantis_157F	Bifidobacterium longum subsp. infantis 157F
T01240(2010)	bll	B.longum_longum_JDM301	Bifidobacterium longum subsp. longum JDM301
T01345(2010)	blb	B.longum_longum_BBMN68	Bifidobacterium longum subsp. longum BBMN68
T01419(2011)	blm	B.longum_longum_JCM1217	Bifidobacterium longum subsp. longum JCM 1217
T00437(2006)	bad	B.adolescentis	Bifidobacterium adolescentis
T00819(2009)	bla	B.animalis_lactis	Bifidobacterium animalis subsp. lactis AD011
T00923(2009)	blc	B.animalis_lactis_Bl-04	Bifidobacterium animalis subsp. lactis Bl-04
T00924(2009)	blt	B.animalis_lactis_DSM10140	Bifidobacterium animalis subsp. lactis DSM 10140
T01143(2010)	bde	B.dentium	Bifidobacterium dentium
T01328(2010)	bbi	B.bifidum	Bifidobacterium bifidum S17
T01340(2010)	bbp	B.bifidum_PRL2010	Bifidobacterium bifidum PRL2010
#### Gardnerella
T01146(2010)	gva	G.vaginalis	Gardnerella vaginalis
T01344(2010)	gvg	G.vaginalis_ATCC14019	Gardnerella vaginalis ATCC 14019
#### Rubrobacter
T00368(2006)	rxy	R.xylanophilus	Rubrobacter xylanophilus
#### Conexibacter
T01153(2010)	cwo	C.woesei	Conexibacter woesei
#### Acidimicrobium
T00956(2009)	afo	A.ferrooxidans_DSM10331	Acidimicrobium ferrooxidans DSM 10331
#### Cryptobacterium
T00962(2009)	ccu	C.curtum	Cryptobacterium curtum
#### Slackia
T00981(2009)	shi	S.heliotrinireducens	Slackia heliotrinireducens
#### Atopobium
T00983(2009)	apv	A.parvulum	Atopobium parvulum
#### Eggerthella
T00984(2009)	ele	E.lenta	Eggerthella lenta
#### Olsenella
T01285(2010)	ols	O.uli	Olsenella uli
### Chlamydiae
#### Chlamydia
T00017(1998)	ctr	C.trachomatis	Chlamydia trachomatis D/UW-3/CX (serovar D)
T00280(2005)	cta	C.trachomatis_A	Chlamydia trachomatis A/HAR-13 (serovar A)
T00645(2008)	ctb	C.trachomatis_434Bu	Chlamydia trachomatis 434/Bu
T00646(2008)	ctl	C.trachomatis_L2b	Chlamydia trachomatis L2b/UCH-1/proctitis
T00960(2009)	ctj	C.trachomatis_Jali20	Chlamydia trachomatis B/Jali20/OT
T01327(2010)	ctz	C.trachomatis_TZ1A828	Chlamydia trachomatis B/TZ1A828/OT
T00028(2000)	cmu	C.muridarum	Chlamydia muridarum
#### Chlamydophila
T00021(1999)	cpn	C.pneumoniae	Chlamydophila pneumoniae CWL029
T00029(2000)	cpa	C.pneumoniae_AR39	Chlamydophila pneumoniae AR39
T00032(2000)	cpj	C.pneumoniae_J138	Chlamydophila pneumoniae J138
T00136(2003)	cpt	C.pneumoniae_TW183	Chlamydophila pneumoniae TW183
T00125(2003)	cca	C.caviae	Chlamydophila caviae
T00242(2005)	cab	C.abortus	Chlamydophila abortus
T00332(2006)	cfe	C.felis	Chlamydophila felis
#### Protochlamydia
T00172(2004)	pcu	Parachlamydia_UWE25	Candidatus Protochlamydia amoebophila
#### Waddlia
T01255(2010)	wch	W.chondrophila	Waddlia chondrophila
### Spirochaetes
#### Borrelia
T00012(1997)	bbu	B.burgdorferi	Borrelia burgdorferi B31
T00807(2008)	bbz	B.burgdorferi_ZS7	Borrelia burgdorferi ZS7
T00194(2004)	bga	B.garinii	Borrelia garinii
T00383(2006)	baf	B.afzelii	Borrelia afzelii
T00737(2008)	btu	B.turicatae	Borrelia turicatae
T00764(2008)	bhr	B.hermsii	Borrelia hermsii
T00768(2008)	bdu	B.duttonii	Borrelia duttonii
T00769(2008)	bre	B.recurrentis	Borrelia recurrentis
#### Treponema
T00016(1998)	tpa	T.pallidum	Treponema pallidum subsp. pallidum Nichols
T00716(2008)	tpp	T.pallidum_SS14	Treponema pallidum subsp. pallidum SS14
T00157(2004)	tde	T.denticola	Treponema denticola
#### Spirochaeta
T01287(2010)	ssm	S.smaragdinae	Spirochaeta smaragdinae
T01315(2010)	sta	S.thermophila	Spirochaeta thermophila
#### Leptospira
T00098(2002)	lil	L.interrogans	Leptospira interrogans serovar lai
T00166(2004)	lic	L.interrogans_Copenhageni	Leptospira interrogans serovar Copenhageni
T00404(2006)	lbj	L.borgpetersenii_JB197	Leptospira borgpetersenii JB197
T00405(2006)	lbl	L.borgpetersenii_L550	Leptospira borgpetersenii L550
T00693(2008)	lbi	L.biflexa	Leptospira biflexa serovar Patoc Patoc 1 (Paris)
T00712(2008)	lbf	L.biflexa_Patoc1_Ames	Leptospira biflexa serovar Patoc Patoc 1 (Ames)
#### Brachyspira
T00865(2009)	bhy	B.hyodysenteriae	Brachyspira hyodysenteriae
T01229(2010)	brm	B.murdochii	Brachyspira murdochii
T01278(2010)	bpo	B.pilosicoli	Brachyspira pilosicoli
### Acidobacteria
#### Koribacter
T00352(2006)	aba	A.bacterium	Candidatus Koribacter versatilis
#### Acidobacterium
T00868(2009)	aca	A.capsulatum	Acidobacterium capsulatum
T01411(2011)	acm	Acidobacterium_MP5ACTX9	Acidobacterium sp. MP5ACTX9
#### Terriglobus
T01408(2011)	tsa	T.saanensis	Terriglobus saanensis
#### Solibacter
T00412(2006)	sus	S.usitatus	Solibacter usitatus
### Bacteroidetes
#### Bacteroides
T00122(2003)	bth	B.thetaiotaomicron	Bacteroides thetaiotaomicron
T00202(2004)	bfr	B.fragilis	Bacteroides fragilis YCH46
T00239(2005)	bfs	B.fragilis_NCTC9343	Bacteroides fragilis NCTC9343
T00546(2007)	bvu	B.vulgatus	Bacteroides vulgatus
T01393(2011)	bhl	B.helcogenes	Bacteroides helcogenes
#### Porphyromonas
T00145(2003)	pgi	P.gingivalis	Porphyromonas gingivalis W83
T00714(2008)	pgn	P.gingivalis_ATCC33277	Porphyromonas gingivalis ATCC 33277
#### Parabacteroides
T00549(2007)	pdi	P.distasonis	Parabacteroides distasonis
#### Paludibacter
T01362(2010)	ppn	P.propionicigenes	Paludibacter propionicigenes
#### Azobacteroides
T00792(2008)	aps	A.pseudotrichonymphae	Candidatus Azobacteroides pseudotrichonymphae
#### Prevotella
T01212(2010)	pru	P.ruminicola	Prevotella ruminicola
T01286(2010)	pmz	P.melaninogenica	Prevotella melaninogenica
#### Salinibacter
T00312(2005)	sru	S.ruber	Salinibacter ruber
T01209(2010)	srm	S.ruber_M8	Salinibacter ruber
#### Rhodothermus
T01119(2009)	rmr	R.marinus	Rhodothermus marinus
#### Cytophaga
T00385(2006)	chu	C.hutchinsonii	Cytophaga hutchinsonii
#### Dyadobacter
T00970(2009)	dfe	D.fermentans	Dyadobacter fermentans
#### Spirosoma
T01156(2010)	sli	S.linguale	Spirosoma linguale
#### Leadbetterella
T01350(2010)	lby	L.byssophila	Leadbetterella byssophila
#### Marivirga
T01365(2010)	mtt	M.tractuosa	Marivirga tractuosa
#### Chitinophaga
T00959(2009)	cpi	C.pinensis	Chitinophaga pinensis
#### Pedobacter
T00978(2009)	phe	P.heparinus	Pedobacter heparinus
#### Gramella
T00448(2006)	gfo	G.forsetii	Gramella forsetii
#### Flavobacterium
T00508(2007)	fjo	F.johnsoniae	Flavobacterium johnsoniae
T00548(2007)	fps	F.psychrophilum	Flavobacterium psychrophilum
#### Capnocytophaga
T00961(2009)	coc	C.ochracea	Capnocytophaga ochracea
#### Robiginitalea
T00992(2009)	rbi	R.biformata	Robiginitalea biformata
#### Zunongwangia
T01216(2010)	zpr	Z.profunda	Zunongwangia profunda
#### Croceibacter
T01256(2010)	cat	C.atlanticus	Croceibacter atlanticus
#### Riemerella
T01363(2010)	ran	R.anatipestifer	Riemerella anatipestifer
#### Maribacter
T01306(2010)	fbc	F.bacterium_HTCC2170	Maribacter sp. HTCC2170
#### Cellulophaga
T01404(2011)	cao	C.algicola	Cellulophaga algicola
#### Unclassified Flavobacteriaceae
T00953(2009)	fba	F.bacterium	Flavobacteriaceae bacterium
#### Sulcia
T00630(2007)	smg	S.muelleri	Candidatus Sulcia muelleri GWSS
T00958(2009)	sms	S.muelleri_SMDSEM	Candidatus Sulcia muelleri SMDSEM
T01203(2010)	smh	S.muelleri_DMIN	Candidatus Sulcia muelleri DMIN
T01303(2010)	sum	S.muelleri_CARI	Candidatus Sulcia muelleri CARI
#### Blattabacterium
T00995(2009)	bbl	Blattabacterium_Blattella_germanica	Blattabacterium sp. (Blattella germanica)
T00996(2009)	bpi	Blattabacterium_Periplaneta_americana	Blattabacterium sp. (Periplaneta americana)
#### Amoebophilus
T00730(2008)	aas	A.asiaticus	Candidatus Amoebophilus asiaticus
### Fibrobacteres
#### Fibrobacter
T01099(2009)	fsu	F.succinogenes	Fibrobacter succinogenes
### Fusobacteria
#### Fusobacterium
T00077(2002)	fnu	F.nucleatum	Fusobacterium nucleatum
#### Leptotrichia
T00975(2009)	lba	L.buccalis	Leptotrichia buccalis
#### Sebaldella
T01123(2009)	str	S.termitidis	Sebaldella termitidis
#### Streptobacillus
T01125(2009)	smf	S.moniliformis	Streptobacillus moniliformis
#### Ilyobacter
T01337(2010)	ipo	I.polytropus	Ilyobacter polytropus
### Verrucomicrobia
#### Opitutus
T00689(2008)	ote	O.terrae	Opitutus terrae
#### Coraliomargarita
T01204(2010)	caa	C.akajimensis	Coraliomargarita akajimensis
#### Methylacidiphilum
T00727(2008)	min	M.infernorum	Methylacidiphilum infernorum
#### Akkermansia
T00736(2008)	amu	A.muciniphila	Akkermansia muciniphila
### Gemmatimonadetes
#### Gemmatimonas
T00878(2009)	gau	G.aurantiaca	Gemmatimonas aurantiaca
### Planctomycetes
#### Rhodopirellula
T00134(2003)	rba	R.baltica	Rhodopirellula baltica
#### Pirellula
T01147(2010)	psl	P.staleyi	Pirellula staleyi
#### Planctomyces
T01225(2010)	plm	P.limnophilus	Planctomyces limnophilus
#### Isosphaera
T01407(2011)	ipa	I.pallida	Isosphaera pallida
### Elusimicrobia
#### Elusimicrobium
T00741(2008)	emi	E.minutum	Elusimicrobium minutum
#### Termite group 1
T00755(2008)	rsd	Rs-D17	Uncultured Termite group 1 bacterium phylotype Rs-D17
### Synergistetes
#### Thermanaerovibrio
T01129(2009)	tai	T.acidaminovorans	Thermanaerovibrio acidaminovorans
#### Aminobacterium
T01202(2010)	aco	A.colombiense	Aminobacterium colombiense
### Cyanobacteria
#### Synechocystis
T00004(1996)	syn	Synechocystis	Synechocystis sp. PCC6803
#### Synechococcus
T00144(2003)	syw	Synechococcus_WH8102	Synechococcus sp. WH8102
T00163(2004)	syc	Synechococcus_PCC6301	Synechococcus elongatus PCC6301
T00300(2005)	syf	Synechococcus_PCC7942	Synechococcus elongatus PCC7942
T00292(2005)	syd	Synechococcus_CC9605	Synechococcus sp. CC9605
T00293(2005)	sye	Synechococcus_CC9902	Synechococcus sp. CC9902
T00390(2006)	syg	Synechococcus_CC9311	Synechococcus sp. CC9311
T00523(2007)	syr	Synechococcus_RCC307	Synechococcus sp. RCC307
T00524(2007)	syx	Synechococcus_WH7803	Synechococcus sp. WH7803
T00664(2008)	syp	Synechococcus_PCC7002	Synechococcus sp. PCC7002
T00318(2006)	cya	Cyanobacteria_CYA	Cyanobacteria Yellowstone A-Prime
T00319(2006)	cyb	Cyanobacteria_CYB	Cyanobacteria Yellowstone B-Prime
#### Thermosynechococcus
T00090(2002)	tel	T.elongatus	Thermosynechococcus elongatus
#### Microcystis
T00647(2008)	mar	M.aeruginosa	Microcystis aeruginosa
#### Cyanothece
T00686(2008)	cyt	Cyanothece_ATCC51142	Cyanothece sp. ATCC 51142
T00806(2008)	cyp	Cyanothece_PCC8801	Cyanothece sp. PCC 8801
T00808(2008)	cyc	Cyanothece_PCC7424	Cyanothece sp. PCC 7424
T00836(2009)	cyn	Cyanothece_PCC7425	Cyanothece sp. PCC 7425
T00968(2009)	cyh	Cyanothece_PCC8802	Cyanothece sp. PCC 8802
T01310(2010)	cyj	Cyanothece_PCC7822	Cyanothece sp. PCC 7822
#### Unclassified Chroococcales
T01159(2010)	cyu	Cyanobacterium_UCYN-A	Cyanobacterium UCYN-A
#### Gloeobacter
T00148(2003)	gvi	G.violaceus	Gloeobacter violaceus
#### Nostoc
T00069(2001)	ana	Anabaena	Anabaena sp. PCC7120
T00713(2008)	npu	N.punctiforme	Nostoc punctiforme
T00277(2005)	ava	A.variabilis	Anabaena variabilis
T01260(2010)	naz	N.azollae	Anabaena azollae 0708
#### Prochlorococcus
T00137(2003)	pma	P.marinus	Prochlorococcus marinus SS120
T00142(2003)	pmm	P.marinus_MED4	Prochlorococcus marinus MED4
T00143(2003)	pmt	P.marinus_MIT9313	Prochlorococcus marinus MIT 9313
T00267(2005)	pmn	P.marinus_NATL2A	Prochlorococcus marinus NATL2A
T00297(2005)	pmi	P.marinus_MIT9312	Prochlorococcus marinus MIT9312
T00464(2007)	pmb	P.marinus_AS9601	Prochlorococcus marinus AS9601
T00465(2007)	pmc	P.marinus_MIT9515	Prochlorococcus marinus MIT 9515
T00466(2007)	pmf	P.marinus_MIT9303	Prochlorococcus marinus MIT 9303
T00488(2007)	pmg	P.marinus_MIT9301	Prochlorococcus marinus MIT 9301
T00598(2007)	pmh	P.marinus_MIT9215	Prochlorococcus marinus MIT 9215
T00616(2007)	pmj	P.marinus_MIT9211	Prochlorococcus marinus MIT 9211
T00467(2007)	pme	P.marinus_NATL1A	Prochlorococcus marinus NATL1A
#### Trichodesmium
T00387(2006)	ter	T.erythraeum	Trichodesmium erythraeum
#### Acaryochloris
T00617(2007)	amr	A.marina	Acaryochloris marina
### Green sulfur bacteria
#### Chlorobaculum
T00088(2002)	cte	C.tepidum	Chlorobaculum tepidum
T00725(2008)	cpc	C.parvum_NCIB8327	Chlorobaculum parvum NCIB 8327
#### Chlorobium
T00290(2005)	cch	C.chlorochromatii	Chlorobium chlorochromatii
T00439(2006)	cph	C.phaeobacteroides	Chlorobium phaeobacteroides DSM 266
T00709(2008)	cpb	C.phaeobacteroides_BS1	Chlorobium phaeobacteroides BS1
T00766(2008)	cli	C.limicola	Chlorobium limicola
T00499(2007)	pvi	P.vibrioformis	Chlorobium vibrioformis
#### Pelodictyon
T00291(2005)	plt	P.luteolum	Pelodictyon luteolum
T00731(2008)	pph	P.phaeoclathratiforme	Pelodictyon phaeoclathratiforme
#### Prosthecochloris
T00732(2008)	paa	P.aestuarii	Prosthecochloris aestuarii
#### Chloroherpeton
T00726(2008)	cts	C.thalassium	Chloroherpeton thalassium
### Green nonsulfur bacteria
#### Dehalococcoides
T00223(2005)	det	D.ethenogenes	Dehalococcoides ethenogenes
T00273(2005)	deh	Dehalococcoides_CBDB1	Dehalococcoides sp. CBDB1
T00518(2007)	deb	Dehalococcoides_BAV1	Dehalococcoides sp. BAV1
T01136(2009)	dev	Dehalococcoides_VS	Dehalococcoides sp. VS
T01182(2010)	deg	Dehalococcoides_GT	Dehalococcoides sp. GT
#### Dehalogenimonas
T01264(2010)	dly	D.lykanthroporepellens	Dehalogenimonas lykanthroporepellens
#### Roseiflexus
T00542(2007)	rrs	Roseiflexus_RS-1	Roseiflexus sp. RS-1
T00585(2007)	rca	R.castenholzii	Roseiflexus castenholzii DSM13941
#### Chloroflexus
T00639(2007)	cau	C.aurantiacus	Chloroflexus aurantiacus
T00824(2009)	cag	C.aggregans	Chloroflexus aggregans
T00859(2009)	chl	Chloroflexus_Y-400-fl	Chloroflexus sp. Y-400-fl
#### Herpetosiphon
T00614(2007)	hau	H.aurantiacus	Herpetosiphon aurantiacus
#### Thermomicrobium
T00845(2009)	tro	T.roseum	Thermomicrobium roseum
#### Sphaerobacterineae
T01128(2009)	sti	S.thermophilus	Sphaerobacter thermophilus
#### Anaerolinea
T01410(2011)	atm	A.thermophila	Anaerolinea thermophila
### Deinococcus-Thermus
#### Deinococcus
T00025(1999)	dra	D.radiodurans	Deinococcus radiodurans
T00353(2006)	dge	D.geothermalis	Deinococcus geothermalis
T00880(2009)	ddr	D.deserti	Deinococcus deserti
T01412(2011)	dmr	D.maricopensis	Deinococcus maricopensis
#### Truepera
T01254(2010)	tra	T.radiovictrix	Truepera radiovictrix
#### Thermus
T00170(2004)	tth	T.thermophilus	Thermus thermophilus HB27
T00220(2004)	ttj	T.thermophilus_HB8	Thermus thermophilus HB8
T01414(2011)	tsc	T.scotoductus	Thermus scotoductus
#### Meiothermus
T01193(2010)	mrb	M.ruber	Meiothermus ruber
T01246(2010)	msv	M.silvanus	Meiothermus silvanus
#### Oceanithermus
T01369(2010)	opr	O.profundus	Oceanithermus profundus
### Hyperthermophilic bacteria
#### Aquifex
T00013(1998)	aae	A.aeolicus	Aquifex aeolicus
#### Hydrogenobaculum
T00745(2008)	hya	Hydrogenobaculum_Y04AAS1	Hydrogenobaculum sp. Y04AAS1
#### Hydrogenobacter
T01167(2010)	hth	H.thermophilus	Hydrogenobacter thermophilus
#### Thermocrinis
T01179(2010)	tal	T.albus	Thermocrinis albus
#### Sulfurihydrogenibium
T00715(2008)	sul	Sulfurihydrogenibium_YO3AOP1	Sulfurihydrogenibium sp. YO3AOP1
T00876(2009)	saf	S.azorense	Sulfurihydrogenibium azorense
#### Persephonella
T00870(2009)	pmx	P.marina	Persephonella marina
#### Thermovibrio
T01391(2011)	tam	T.ammonificans	Thermovibrio ammonificans
#### Thermotoga
T00022(1999)	tma	T.maritima	Thermotoga maritima
T00525(2007)	tpt	T.petrophila	Thermotoga petrophila
T00618(2007)	tle	T.lettingae	Thermotoga lettingae
T00706(2008)	trq	Thermotoga_RQ2	Thermotoga sp. RQ2
T00847(2009)	tna	T.neapolitana	Thermotoga neapolitana
T01139(2009)	tnp	T.naphthophila	Thermotoga naphthophila
#### Thermosipho
T00550(2007)	tme	T.melanesiensis	Thermosipho melanesiensis
T00797(2008)	taf	T.africanus	Thermosipho africanus
#### Fervidobacterium
T00579(2007)	fno	F.nodosum	Fervidobacterium nodosum
#### Petrotoga
T00621(2007)	pmo	P.mobilis	Petrotoga mobilis
#### Kosmotoga
T00914(2009)	kol	K.olearia	Kosmotoga olearia
#### Dictyoglomus
T00774(2008)	dth	D.thermophilum	Dictyoglomus thermophilum
T00800(2008)	dtu	D.turgidum	Dictyoglomus turgidum
#### Thermodesulfovibrio
T00775(2008)	tye	T.yellowstonii	Thermodesulfovibrio yellowstonii
#### Nitrospira
T01281(2010)	nde	N.defluvii	Candidatus Nitrospira defluvii
#### Thermobaculum
T01134(2009)	ttr	T.terrenum	Thermobaculum terrenum
#### Deferribacter
T01188(2010)	ddf	D.desulfuricans_SSM1	Deferribacter desulfuricans SSM1
#### Denitrovibrio
T01189(2010)	dap	D.acetiphilus	Denitrovibrio acetiphilus
#### Calditerrivibrio
T01364(2010)	cni	C.nitroreducens	Calditerrivibrio nitroreducens
## Archaea
### Euryarchaeota
#### Methanocaldococcus
T00003(1996)	mja	M.jannaschii	Methanocaldococcus jannaschii
T00976(2009)	mfe	M.fervens	Methanocaldococcus fervens
T01105(2009)	mvu	M.vulcanius	Methanocaldococcus vulcanius
T01175(2010)	mfs	Methanocaldococcus_FS406-22	Methanocaldococcus sp. FS406-22
T01234(2010)	mif	M.infernus	Methanocaldococcus infernus
#### Methanococcus
T00164(2004)	mmp	M.maripaludis	Methanococcus maripaludis S2
T00491(2007)	mmq	M.maripaludis_C5	Methanococcus maripaludis C5
T00615(2007)	mmx	M.maripaludis_C6	Methanococcus maripaludis C6
T00553(2007)	mmz	M.maripaludis_C7	Methanococcus maripaludis C7
T00552(2007)	mae	M.aeolicus	Methanococcus aeolicus
T00554(2007)	mvn	M.vannielii	Methanococcus vannielii
T01251(2010)	mvo	M.voltae	Methanococcus voltae
#### Methanosarcina
T00080(2002)	mac	M.acetivorans	Methanosarcina acetivorans
T00271(2005)	mba	M.barkeri	Methanosarcina barkeri
T00082(2002)	mma	M.mazei	Methanosarcina mazei
#### Methanococcoides
T00341(2006)	mbu	M.burtonii	Methanococcoides burtonii
#### Methanohalophilus
T01211(2010)	mmh	M.mahii	Methanohalophilus mahii
#### Methanohalobium
T01261(2010)	mev	M.evestigatum	Methanohalobium evestigatum
#### Methanosaeta
T00417(2006)	mtp	M.thermophila	Methanosaeta thermophila
#### Methanospirillum
T00325(2006)	mhu	M.hungatei	Methanospirillum hungatei
#### Methanocorpusculum
T00472(2007)	mla	M.labreanum	Methanocorpusculum labreanum
#### Methanoculleus
T00477(2007)	mem	M.marisnigri	Methanoculleus marisnigri
#### Methanoplanus
T01312(2010)	mpi	M.petrolearius	Methanoplanus petrolearius
#### Methanoregula
T00578(2007)	mbn	M.boonei	Candidatus Methanoregula boonei
#### Methanosphaerula
T00823(2009)	mpl	M.palustris	Candidatus Methanosphaerula palustris
#### Methanocella
T01142(2010)	mpd	M.paludicola	Methanocella paludicola
#### Methanobacterium
T00009(1997)	mth	M.thermoautotrophicum	Methanothermobacter thermautotrophicus
T01297(2010)	mmg	M.marburgensis	Methanothermobacter marburgensis
#### Methanosphaera
T00313(2006)	mst	M.stadtmanae	Methanosphaera stadtmanae
#### Methanobrevibacter
T00539(2007)	msi	M.smithii	Methanobrevibacter smithii ATCC 35061
T01166(2010)	mru	M.ruminantium	Methanobrevibacter ruminantium
#### Methanothermus
T01351(2010)	mfv	M.fervidus	Methanothermus fervidus
#### Methanopyrus
T00078(2002)	mka	M.kandleri	Methanopyrus kandleri
#### Archaeoglobus
T00011(1997)	afu	A.fulgidus	Archaeoglobus fulgidus
T01152(2010)	apo	A.profundus	Archaeoglobus profundus
#### Ferroglobus
T01172(2010)	fpl	F.placidus	Ferroglobus placidus
#### Halobacterium
T00038(2000)	hal	Halobacterium	Halobacterium sp. NRC-1
T00662(2008)	hsl	H.salinarum	Halobacterium salinarum R1
#### Haloarcula
T00211(2004)	hma	H.marismortui	Haloarcula marismortui
#### Haloquadratum
T00375(2006)	hwa	H.walsbyi	Haloquadratum walsbyi
#### Natronomonas
T00279(2005)	nph	N.pharaonis	Natronomonas pharaonis
#### Halorubrum
T00856(2009)	hla	H.lacusprofundi	Halorubrum lacusprofundi
#### Halorhabdus
T00971(2009)	hut	H.utahensis	Halorhabdus utahensis
#### Halomicrobium
T00982(2009)	hmu	H.mukohataei	Halomicrobium mukohataei
#### Haloterrigena
T01154(2010)	htu	H.turkmenica	Haloterrigena turkmenica
#### Natrialba
T01176(2010)	nmg	N.magadii	Natrialba magadii
#### Haloferax
T01200(2010)	hvo	H.volcanii	Haloferax volcanii
#### Halalkalicoccus
T01271(2010)	hje	H.jeotgali	Halalkalicoccus jeotgali
#### Halogeometricum
T01359(2010)	hbo	H.borinquense	Halogeometricum borinquense
#### Thermoplasma
T00037(2000)	tac	T.acidophilum	Thermoplasma acidophilum
T00042(2000)	tvo	T.volcanium	Thermoplasma volcanium
#### Picrophilus
T00177(2004)	pto	P.torridus	Picrophilus torridus
#### Pyrococcus
T00014(1998)	pho	P.horikoshii	Pyrococcus horikoshii
T00024(1999)	pab	P.abyssi	Pyrococcus abyssi
T00075(2002)	pfu	P.furiosus	Pyrococcus furiosus
#### Thermococcus
T00226(2005)	tko	T.kodakaraensis	Thermococcus kodakaraensis
T00789(2008)	ton	T.onnurineus	Thermococcus onnurineus
T00920(2009)	tga	T.gammatolerans	Thermococcus gammatolerans
T00928(2009)	tsi	T.sibiricus	Thermococcus sibiricus
T01377(2010)	tba	T.barophilus	Thermococcus barophilus
#### Aciduliprofundum
T01180(2010)	abi	A.boonei	Aciduliprofundum boonei
#### Rice Cluster I
T00526(2007)	rci	RC-I_MRE50	Uncultured methanogenic archaeon RC-I
### Crenarchaeota
#### Aeropyrum
T00023(1999)	ape	A.pernix	Aeropyrum pernix
#### Staphylothermus
T00485(2007)	smr	S.marinus	Staphylothermus marinus
T01249(2010)	shc	S.hellenicus	Staphylothermus hellenicus
#### Ignicoccus
T00587(2007)	iho	I.hospitalis	Ignicoccus hospitalis
#### Desulfurococcus
T00817(2009)	dka	D.kamchatkensis	Desulfurococcus kamchatkensis
T01406(2011)	dmu	D.mucosus	Desulfurococcus mucosus
#### Thermosphaera
T01237(2010)	tag	T.aggregans	Thermosphaera aggregans
#### Ignisphaera
T01307(2010)	iag	I.aggregans	Ignisphaera aggregans
#### Hyperthermus
T00468(2007)	hbu	H.butylicus	Hyperthermus butylicus
#### Sulfolobus
T00054(2001)	sso	S.solfataricus	Sulfolobus solfataricus
T00062(2001)	sto	S.tokodaii	Sulfolobus tokodaii
T00251(2005)	sai	S.acidocaldarius	Sulfolobus acidocaldarius
T00889(2009)	sis	S.islandicus_L.S.2.15	Sulfolobus islandicus L.S.2.15
T00890(2009)	sia	S.islandicus_M.14.25	Sulfolobus islandicus M.14.25
T00900(2009)	sim	S.islandicus_M.16.27	Sulfolobus islandicus M.16.27
T00906(2009)	sid	S.islandicus_M.16.4	Sulfolobus islandicus M.16.4
T00901(2009)	siy	S.islandicus_Y.G.57.14	Sulfolobus islandicus Y.G.57.14
T00902(2009)	sin	S.islandicus_Y.N.15.51	Sulfolobus islandicus Y.N.15.51
T01158(2010)	sii	S.islandicus_L.D.8.5	Sulfolobus islandicus L.D.8.5
#### Metallosphaera
T00509(2007)	mse	M.sedula	Metallosphaera sedula
#### Pyrobaculum
T00073(2002)	pai	P.aerophilum	Pyrobaculum aerophilum
T00444(2006)	pis	P.islandicum	Pyrobaculum islandicum
T00483(2007)	pcl	P.calidifontis	Pyrobaculum calidifontis
T00503(2007)	pas	P.arsenaticum	Pyrobaculum arsenaticum
#### Caldivirga
T00611(2007)	cma	C.maquilingensis	Caldivirga maquilingensis
#### Thermoproteus
T00682(2008)	tne	T.neutrophilus	Thermoproteus neutrophilus
#### Vulcanisaeta
T01313(2010)	vdi	V.distributa	Vulcanisaeta distributa
#### Thermofilum
T00446(2006)	tpe	T.pendens	Thermofilum pendens
#### Acidilobus
T01283(2010)	asc	A.saccharovorans	Acidilobus saccharovorans
### Thaumarchaeota
#### Nitrosopumilus
T00626(2007)	nmr	N.maritimus	Nitrosopumilus maritimus
#### Cenarchaeum
T01380(2011)	csy	C.symbiosum	Cenarchaeum symbiosum A
### Nanoarchaeota
#### Nanoarchaeum
T00152(2003)	neq	N.equitans	Nanoarchaeum equitans
### Korarchaeota
#### Korarchaeum
T00668(2008)	kcr	K.cryptofilum	Candidatus Korarchaeum cryptofilum
6)	pis	P.islandicum	Pyrobaculum islandicum
T00483(2007)	pcl	P.calidifontis	Pyrobaculum calidifontis
T00503(2007)	pas	P.arsenaticum	Pyrobaculum arsenaticum
#### Caldivirga
T00611(2007)	cma	C.maquilingensis	Caldivirga maquilingensis
#### Thermoproteus
T00682(2008)	tne	T.neutrophilus	Thermoproteus neutrophilus
#### Vulcanisaeta
T01313(2010)	vdi	V.distributa	Vulcanisaeta distributa
T01440(2011)	vmo	V.moutnovskia	Vulcanisaeta moutnovskia
#### Thermofilum
T00446(2006)	tpe	T.pendens	Thermofilum pendens
#### Acidilobus
T01283(2010)	asc	A.saccharovorans	Acidilobus saccharovorans
### Thaumarchaeota
#### Nitrosopumilus
T00626(2007)	nmr	N.maritimus	Nitrosopumilus maritimus
#### Cenarchaeum
T01380(2011)	csy	C.symbiosum	Cenarchaeum symbiosum A
### Nanoarchaeota
#### Nanoarchaeum
T00152(2003)	neq	N.equitans	Nanoarchaeum equitans
### Korarchaeota
#### Korarchaeum
T00668(2008)	kcr	K.cryptofilum	Candidatus Korarchaeum cryptofilum
